# Supplementary material for: Effects of rearing mode on gastro-intestinal microbiota and development, immunocompetence, sanitary status and growth performance of lambs from birth to two months of age
Source: Anim Microbiome. 2023 Jul 17;5:34. doi: 10.1186/s42523-023-00255-7 (PMC10353247; doi:10.1186/s42523-023-00255-7)
Supplement: Supplementary file 2 — Supplementary Material 2 [file 42523_2023_255_MOESM2_ESM.xlsx]

## Sheet: 07Art_vs_07Mot
taxon_id	baseMean	log2FoldChange	lfcSE	stat	pvalue	padj	Kingdom	Phylum	Class	Order	Family	Genus	Species
OTU_630	73.707	4.80126	0.854679	5.61762	1.93605e-08	6.19537e-07	Bacteria	Firmicutes	Bacilli	Lactobacillales	Lactobacillaceae	Lactobacillus	NA
OTU_5	368.663	4.14635	0.616869	6.72161	1.79727e-11	1.72538e-09	Bacteria	Proteobacteria	Gammaproteobacteria	Enterobacteriales	Enterobacteriaceae	Escherichia-Shigella	Escherichia_coli
OTU_6	871.622	3.79455	0.626793	6.05391	1.4137e-09	6.78577e-08	Bacteria	Firmicutes	Bacilli	Lactobacillales	Streptococcaceae	Streptococcus	NA
OTU_34	1064.55	-0.685194	0.58172	-1.17788	0.238846	0.416895	Bacteria	Firmicutes	Clostridia	Clostridiales	Christensenellaceae	Christensenellaceae_R-7_group	NA
OTU_43	5942.3	-0.429612	0.616405	-0.696964	0.485825	0.638893	Bacteria	Bacteroidetes	Bacteroidia	Bacteroidales	Prevotellaceae	NA	NA
OTU_72	267.684	3.48474	0.788915	4.41712	1.00023e-05	9.60218e-05	Bacteria	Firmicutes	Negativicutes	Selenomonadales	Veillonellaceae	Veillonella	Veillonella_ratti
OTU_174	20.3875	1.00775	0.377174	2.67184	0.0075437	0.0329179	Bacteria	Bacteroidetes	Bacteroidia	Bacteroidales	Bacteroidales_S24-7_group	NA	NA
OTU_285	111.442	-2.07012	0.624341	-3.31569	0.000914179	0.00626865	Bacteria	Firmicutes	Negativicutes	Selenomonadales	Acidaminococcaceae	Succiniclasticum	NA
OTU_206	67.3147	-2.08269	0.774864	-2.68782	0.00719211	0.0328782	Bacteria	Fibrobacteres	Fibrobacteria	Fibrobacterales	Fibrobacteraceae	Fibrobacter	NA
OTU_74	233.667	-1.11629	0.655637	-1.70261	0.0886415	0.24048	Bacteria	Firmicutes	Erysipelotrichia	Erysipelotrichales	Erysipelotrichaceae	Erysipelotrichaceae_UCG-004	NA
OTU_80	159.343	-1.75848	1.18946	-1.47838	0.139306	0.262223	Bacteria	Proteobacteria	Gammaproteobacteria	Aeromonadales	Succinivibrionaceae	Ruminobacter	Ruminobacter_amylophilus
OTU_88	0.744522	-1.15117	1.54177	-0.746654	0.455272	0.60703	Bacteria	Saccharibacteria	unidentified_Saccharibacteria	unidentified_Saccharibacteria	unidentified_Saccharibacteria	Candidatus_Saccharimonas	NA
OTU_97	122.884	-0.648763	1.05035	-0.617663	0.536798	0.687101	Bacteria	Firmicutes	Clostridia	Halanaerobiales	ODP1230B8.23	NA	NA
OTU_101	792.447	-0.0955917	0.439459	-0.217521	0.827802	0.882989	Bacteria	Firmicutes	Clostridia	Clostridiales	Ruminococcaceae	Ruminococcaceae_NK4A214_group	NA
OTU_108	0.345133	-1.23206	3.01744	-0.408313	0.683044	NA	Bacteria	Bacteroidetes	Bacteroidia	Bacteroidales	p-2534-18B5_gut_group	NA	NA
OTU_47	249.636	-2.15915	0.531435	-4.06286	4.84741e-05	0.000423047	Bacteria	Firmicutes	Clostridia	Clostridiales	Clostridiales_vadinBB60_group	NA	NA
OTU_173	635.055	-0.074553	0.474274	-0.157194	0.875092	0.91314	Bacteria	Firmicutes	Clostridia	Clostridiales	Lachnospiraceae	Oribacterium	NA
OTU_155	218.917	-2.23185	0.444632	-5.01955	5.17935e-07	9.94435e-06	Bacteria	Firmicutes	Clostridia	Clostridiales	Family_XIII	[Eubacterium]_nodatum_group	NA
OTU_181	368.448	-0.961828	0.613811	-1.56698	0.11712	0.245568	Bacteria	Bacteroidetes	Bacteroidia	Bacteroidales	Porphyromonadaceae	Petrimonas	Petrimonas_sp._canine_oral_taxon_434
OTU_197	77.2124	0.0486474	0.677635	0.07179	0.942769	0.952693	Bacteria	Actinobacteria	Coriobacteriia	Coriobacteriales	Coriobacteriaceae	Atopobium	NA
OTU_203	3.77304	-0.460148	1.31572	-0.34973	0.726541	0.820564	Bacteria	Elusimicrobia	unidentified_Elusimicrobia	Elusimicrobiales	Elusimicrobiaceae	Elusimicrobium	NA
OTU_348	107.675	-2.26559	0.73237	-3.09351	0.00197807	0.0105497	Bacteria	Synergistetes	Synergistia	Synergistales	Synergistaceae	Pyramidobacter	NA
OTU_243	33.6839	0.272365	0.666211	0.408827	0.682667	0.81247	Bacteria	Firmicutes	Clostridia	Clostridiales	Peptococcaceae	NA	NA
OTU_247	20.2495	1.20954	0.557444	2.16979	0.0300226	0.0993852	Bacteria	Proteobacteria	Epsilonproteobacteria	Campylobacterales	Campylobacteraceae	Campylobacter	NA
OTU_362	25.8297	-2.66886	1.03629	-2.57539	0.0100127	0.0400507	Bacteria	Firmicutes	Clostridia	Clostridiales	Family_XI	unidentified_Family_XI	rumen_bacterium_NC-34
OTU_1007	10.8761	-2.80301	0.903018	-3.10404	0.00190894	0.0105497	Bacteria	Proteobacteria	Betaproteobacteria	Burkholderiales	Comamonadaceae	Ramlibacter	NA
OTU_1303	266.914	-2.9503	0.962697	-3.06461	0.0021795	0.0110122	Bacteria	Fusobacteria	Fusobacteriia	Fusobacteriales	Fusobacteriaceae	Fusobacterium	NA
OTU_331	87.3166	-0.956542	0.589961	-1.62136	0.104939	0.241695	Bacteria	Bacteroidetes	Bacteroidia	Bacteroidales	Bacteroidales_UCG-001	NA	NA
OTU_33	1212.05	-3.03424	0.640012	-4.74092	2.12753e-06	2.91775e-05	Bacteria	Spirochaetes	unidentified_Spirochaetes	Spirochaetales	Spirochaetaceae	Sphaerochaeta	NA
OTU_569	5.00156	-3.18823	1.21794	-2.61773	0.00885169	0.0369462	Bacteria	Firmicutes	Clostridia	Clostridiales	Defluviitaleaceae	Defluviitaleaceae_UCG-011	NA
OTU_439	28.9254	-0.910365	0.768874	-1.18402	0.236403	0.416895	Bacteria	Bacteroidetes	Bacteroidia	Bacteroidales	unidentified_Bacteroidales	Phocaeicola	NA
OTU_463	2.65839	-0.0785555	0.845745	-0.0928832	0.925996	0.94909	Bacteria	Bacteroidetes	Flavobacteriia	Flavobacteriales	Flavobacteriaceae	Capnocytophaga	NA
OTU_479	2.67974	-1.13079	1.11305	-1.01594	0.309659	0.468611	Bacteria	Elusimicrobia	unidentified_Elusimicrobia	Lineage_I	unidentified_Lineage_I	Candidatus_Endomicrobium	NA
OTU_482	4.59121	-1.35154	0.85502	-1.58071	0.113945	0.245568	Bacteria	Chloroflexi	Anaerolineae	Anaerolineales	Anaerolineaceae	NA	NA
OTU_498	17.9845	-1.11318	0.716411	-1.55383	0.120226	0.245568	Bacteria	Proteobacteria	Deltaproteobacteria	Desulfovibrionales	Desulfovibrionaceae	Desulfovibrio	NA
OTU_528	1.84944	-1.90793	1.22013	-1.56371	0.117886	0.245568	Bacteria	Bacteroidetes	Bacteroidia	Bacteroidales	Bacteroidales_RF16_group	NA	NA
OTU_534	0.431905	1.37129	1.89275	0.724497	0.468761	NA	Bacteria	Actinobacteria	unidentified_Actinobacteria	Micrococcales	Micrococcaceae	NA	NA
OTU_536	18.592	1.31223	0.545299	2.40644	0.0161088	0.0572758	Bacteria	Proteobacteria	Gammaproteobacteria	Pseudomonadales	Moraxellaceae	Moraxella	Moraxella_oblonga
OTU_646	28.6389	-3.46488	1.14326	-3.03071	0.00243983	0.0117112	Bacteria	Spirochaetes	unidentified_Spirochaetes	Spirochaetales	PL-11B10	NA	NA
OTU_585	3.32859	-2.39876	1.48288	-1.61763	0.105742	0.241695	Bacteria	Actinobacteria	unidentified_Actinobacteria	Micromonosporales	Micromonosporaceae	Actinoplanes	NA
OTU_258	51.5778	-3.83541	1.08265	-3.5426	0.000396198	0.00292577	Bacteria	Firmicutes	Clostridia	Clostridiales	Peptostreptococcaceae	Filifactor	NA
OTU_1066	4.83497	-3.87557	1.19795	-3.23516	0.00121576	0.00778089	Bacteria	Acidobacteria	Solibacteres	Solibacterales	Solibacteraceae_(Subgroup_3)	Bryobacter	NA
OTU_67	1437.56	-3.98966	0.902634	-4.42001	9.86941e-06	9.60218e-05	Bacteria	Bacteroidetes	Bacteroidia	Bacteroidales	Bacteroidales_BS11_gut_group	NA	NA
OTU_661	1.35862	-3.19402	2.98542	-1.06987	0.284677	0.452749	Bacteria	Actinobacteria	unidentified_Actinobacteria	Streptosporangiales	Thermomonosporaceae	Actinomadura	NA
OTU_674	0.694751	-2.24009	2.99588	-0.747725	0.454626	NA	Bacteria	Bacteroidetes	Sphingobacteriia	Sphingobacteriales	Saprospiraceae	NA	NA
OTU_676	36.2241	0.0111101	0.731849	0.0151809	0.987888	0.987888	Bacteria	Proteobacteria	Gammaproteobacteria	Pasteurellales	Pasteurellaceae	NA	NA
OTU_677	0.615284	1.12962	1.61903	0.697713	0.485357	NA	Bacteria	Bacteroidetes	Sphingobacteriia	Sphingobacteriales	Chitinophagaceae	Niastella	NA
OTU_686	3.07032	-0.875794	0.824084	-1.06275	0.287896	0.452749	Bacteria	Firmicutes	Bacilli	Bacillales	Staphylococcaceae	Staphylococcus	Staphylococcus_equorum
OTU_710	1.03141	-2.30546	2.74909	-0.838627	0.401679	0.554253	Bacteria	Acidobacteria	Subgroup_6	unidentified_Subgroup_6	unidentified_Subgroup_6	unidentified_Subgroup_6	Acidobacteria_bacterium_CB_286306
OTU_713	1.70209	0.32117	0.903948	0.355297	0.722367	0.820564	Bacteria	Bacteroidetes	Cytophagia	Cytophagales	Cytophagaceae	NA	NA
OTU_719	0.843825	-0.592249	1.31857	-0.449159	0.653317	0.81247	Bacteria	Actinobacteria	unidentified_Actinobacteria	Propionibacteriales	Nocardioidaceae	Kribbella	NA
OTU_757	2.2497	0.208146	1.07958	0.192802	0.847114	0.893659	Bacteria	Acidobacteria	Blastocatellia	unidentified_Blastocatellia	Blastocatellaceae_(Subgroup_4)	NA	NA
OTU_793	0.100151	0.0239356	3.04629	0.0078573	0.993731	NA	Bacteria	Proteobacteria	Gammaproteobacteria	Cellvibrionales	Cellvibrionaceae	Cellvibrio	NA
OTU_823	1.08864	-1.90602	1.76461	-1.08014	0.280082	0.452749	Bacteria	Cyanobacteria	Chloroplast	unidentified_Chloroplast	unidentified_Chloroplast	unidentified_Chloroplast	Phaseolus_vulgaris
OTU_835	0.735983	3.67727	2.24539	1.6377	0.101485	0.241695	Bacteria	Proteobacteria	Epsilonproteobacteria	Campylobacterales	Helicobacteraceae	Helicobacter	Helicobacter_sp._MIT_01-6451
OTU_906	1.13099	-2.93452	2.65341	-1.10594	0.268751	0.444829	Bacteria	Proteobacteria	Alphaproteobacteria	Rhodobacterales	Rhodobacteraceae	Paracoccus	NA
OTU_907	2.42041	0.341058	0.835182	0.408363	0.683007	0.81247	Bacteria	Proteobacteria	Betaproteobacteria	Nitrosomonadales	Nitrosomonadaceae	NA	NA
OTU_939	1.98672	-1.49827	1.42304	-1.05287	0.2924	0.452749	Bacteria	Proteobacteria	Alphaproteobacteria	Rhizobiales	Hyphomicrobiaceae	Devosia	NA
OTU_55	3530.79	-4.09561	0.831009	-4.92847	8.28753e-07	1.326e-05	Bacteria	Proteobacteria	Betaproteobacteria	Neisseriales	Neisseriaceae	NA	NA
OTU_1015	0.370534	-1.35617	3.01393	-0.449966	0.652735	NA	Bacteria	Proteobacteria	Deltaproteobacteria	Myxococcales	BIrii41	NA	NA
OTU_1061	2.08154	-0.454924	1.16584	-0.390212	0.69638	0.81247	Bacteria	Proteobacteria	Alphaproteobacteria	Rhizobiales	Methylobacteriaceae	Microvirga	NA
OTU_1749	3.66296	-4.2058	1.34632	-3.12393	0.00178453	0.0105497	Bacteria	Proteobacteria	Alphaproteobacteria	Rhodospirillales	DA111	NA	NA
OTU_261	45.9648	-4.25377	0.934703	-4.55093	5.34089e-06	6.40907e-05	Bacteria	Tenericutes	Mollicutes	Anaeroplasmatales	Anaeroplasmataceae	Anaeroplasma	Anaeroplasma_varium
OTU_1081	1.40048	-0.592951	1.3544	-0.437795	0.661535	0.81247	Bacteria	Proteobacteria	Alphaproteobacteria	Sphingomonadales	Erythrobacteraceae	NA	NA
OTU_1085	0.0154389	1.00584	3.05465	0.329282	0.741943	NA	Bacteria	Firmicutes	Clostridia	Clostridiales	Eubacteriaceae	Anaerofustis	NA
OTU_1088	0.447728	-1.6209	3.00736	-0.538979	0.589901	NA	Bacteria	Gemmatimonadetes	Longimicrobia	Longimicrobiales	Longimicrobiaceae	NA	NA
OTU_1131	0.167904	0.407743	3.04644	0.133843	0.893527	NA	Bacteria	Proteobacteria	Deltaproteobacteria	Oligoflexales	0319-6G20	NA	NA
OTU_1139	3.74114	-3.54094	1.44658	-2.4478	0.0143731	0.0537604	Bacteria	Proteobacteria	Alphaproteobacteria	Caulobacterales	Caulobacteraceae	Caulobacter	NA
OTU_1160	0.453768	0.321978	2.55942	0.125801	0.899889	NA	Bacteria	Bacteroidetes	Bacteroidia	Bacteroidales	Marinilabiaceae	NA	NA
OTU_1171	0.78145	-1.87701	2.33938	-0.802352	0.422349	0.571064	Bacteria	Actinobacteria	unidentified_Actinobacteria	Frankiales	Geodermatophilaceae	NA	NA
OTU_1184	1.62815	-2.53391	1.54388	-1.64125	0.100745	0.241695	Bacteria	Proteobacteria	Alphaproteobacteria	Rhizobiales	Xanthobacteraceae	Pseudolabrys	NA
OTU_1187	0.437199	-0.644894	3.02465	-0.213213	0.831161	NA	Bacteria	Proteobacteria	Betaproteobacteria	Methylophilales	Methylophilaceae	Methylobacillus	NA
OTU_1212	0.915348	-2.06941	2.39523	-0.86397	0.387604	0.554253	Bacteria	Bacteroidetes	Sphingobacteriia	Sphingobacteriales	Sphingobacteriaceae	Arcticibacter	NA
OTU_1265	0.154389	-0.308324	3.04358	-0.101303	0.91931	NA	Bacteria	Actinobacteria	unidentified_Actinobacteria	Streptosporangiales	Streptosporangiaceae	Nonomuraea	NA
OTU_620	4.56731	-4.94771	1.37733	-3.59225	0.000327833	0.00262266	Bacteria	Proteobacteria	Alphaproteobacteria	Rhizobiales	Bradyrhizobiaceae	Bradyrhizobium	NA
OTU_1309	0.388907	-1.42605	3.01208	-0.473443	0.635897	NA	Bacteria	Chloroflexi	Chloroflexia	Kallotenuales	AKIW781	NA	NA
OTU_1319	5.2959	-1.62769	0.991602	-1.64147	0.100699	0.241695	Bacteria	Proteobacteria	Gammaproteobacteria	Xanthomonadales	Xanthomonadaceae	Dokdonella	NA
OTU_1322	0.559281	-1.29942	2.87501	-0.45197	0.651291	NA	Bacteria	Armatimonadetes	Fimbriimonadia	Fimbriimonadales	Fimbriimonadaceae	NA	NA
OTU_1328	5.29357	1.42252	0.863539	1.64731	0.099494	0.241695	Bacteria	Proteobacteria	Gammaproteobacteria	Cardiobacteriales	Cardiobacteriaceae	Suttonella	NA
OTU_1334	0.170672	-0.406722	3.0418	-0.133711	0.893631	NA	Bacteria	Chloroflexi	Ktedonobacteria	Ktedonobacterales	Ktedonobacteraceae	Ktedonobacter	NA
OTU_1357	2.58063	0.818761	0.73057	1.12072	0.262409	0.441952	Bacteria	Proteobacteria	Alphaproteobacteria	Sphingomonadales	Sphingomonadaceae	Sphingomonas	Sphingomonas_mali
OTU_1378	2.80893	-0.26661	1.08714	-0.24524	0.806271	0.882989	Bacteria	Proteobacteria	Betaproteobacteria	Burkholderiales	Alcaligenaceae	Bordetella	NA
OTU_1394	0.53594	0.566443	1.73815	0.325888	0.744509	NA	Bacteria	Lentisphaerae	Lentisphaeria	Victivallales	vadinBE97	NA	NA
OTU_1401	2.2391	-3.05617	1.93089	-1.58278	0.113471	0.245568	Bacteria	Proteobacteria	Alphaproteobacteria	Rhizobiales	unidentified_Rhizobiales	Rhizomicrobium	NA
OTU_1405	2.16845	1.08795	1.10295	0.986397	0.323938	0.478432	Bacteria	Actinobacteria	unidentified_Actinobacteria	Bifidobacteriales	Bifidobacteriaceae	Bifidobacterium	Bifidobacterium_bifidum
OTU_1408	4.86019	0.540028	0.592953	0.910742	0.362431	0.527173	Bacteria	Gemmatimonadetes	unidentified_Gemmatimonadetes	Gemmatimonadales	Gemmatimonadaceae	NA	NA
OTU_1411	0.166491	-0.379158	3.04229	-0.124629	0.900817	NA	Bacteria	Chloroflexi	Chloroflexia	Herpetosiphonales	Herpetosiphonaceae	Herpetosiphon	NA
OTU_1415	0.690576	-1.0175	1.90338	-0.534576	0.592943	NA	Bacteria	Proteobacteria	Alphaproteobacteria	Rhizobiales	Phyllobacteriaceae	Mesorhizobium	Mesorhizobium_ciceri
OTU_1446	0.0242036	0.834898	3.05281	0.273485	0.78448	NA	Bacteria	Proteobacteria	Alphaproteobacteria	Rickettsiales	unidentified_Rickettsiales	Candidatus_Hepatincola	NA
OTU_1476	0.102994	0.462866	3.04941	0.151789	0.879353	NA	Bacteria	Fusobacteria	Fusobacteriia	Fusobacteriales	Leptotrichiaceae	Caviibacter	NA
OTU_1487	0.308778	-1.10243	3.02144	-0.364869	0.715209	NA	Bacteria	Bacteroidetes	Sphingobacteriia	Sphingobacteriales	env.OPS_17	NA	NA
OTU_1530	0.71809	0.84324	1.71127	0.492757	0.622184	0.785917	Bacteria	Firmicutes	Clostridia	Thermoanaerobacterales	Thermoanaerobacteraceae	Gelria	NA
OTU_1549	0.350028	-1.21181	2.61257	-0.463839	0.642763	NA	Bacteria	Gracilibacteria	unidentified_Gracilibacteria	unidentified_Gracilibacteria	unidentified_Gracilibacteria	unidentified_Gracilibacteria	NA
OTU_1553	0.610189	-0.744558	1.89228	-0.393471	0.693972	NA	Bacteria	Actinobacteria	unidentified_Actinobacteria	Corynebacteriales	Corynebacteriaceae	Corynebacterium_1	NA
OTU_1566	1.41085	-2.33378	1.14758	-2.03365	0.041987	0.134358	Bacteria	Actinobacteria	unidentified_Actinobacteria	Pseudonocardiales	Pseudonocardiaceae	Saccharopolyspora	Saccharopolyspora_rectivirgula
OTU_1574	1.16178	-2.97664	2.56265	-1.16155	0.245418	0.420717	Bacteria	Actinobacteria	Acidimicrobiia	Acidimicrobiales	Acidimicrobiaceae	Ilumatobacter	NA
OTU_1599	0.755584	-2.28974	1.59633	-1.43438	0.151463	0.279625	Bacteria	Proteobacteria	Deltaproteobacteria	Oligoflexales	Oligoflexaceae	unidentified_Oligoflexaceae	Spirobacillus_sp._BFE32B
OTU_1602	0.270309	0.1122	3.04434	0.0368553	0.9706	NA	Bacteria	Proteobacteria	Deltaproteobacteria	Myxococcales	Archangiaceae	NA	NA
OTU_1619	2.82935	-2.5695	1.14624	-2.24168	0.0249824	0.0856538	Bacteria	Proteobacteria	Gammaproteobacteria	Xanthomonadales	unidentified_Xanthomonadales	Acidibacter	NA
OTU_1620	347.227	-0.74416	0.40379	-1.84294	0.065338	0.190074	Bacteria	Bacteroidetes	Bacteroidia	Bacteroidales	Rikenellaceae	SP3-e08	NA
OTU_1638	0.308778	-1.10243	3.02144	-0.364869	0.715209	NA	Bacteria	Proteobacteria	Deltaproteobacteria	Myxococcales	Sandaracinaceae	NA	NA
OTU_1643	1.34487	0.25607	1.13189	0.226233	0.82102	0.882989	Bacteria	Proteobacteria	Alphaproteobacteria	Rhodospirillales	Rhodospirillaceae	NA	NA
OTU_1656	0.359863	-1.31298	3.01512	-0.435465	0.663225	NA	Bacteria	Proteobacteria	Alphaproteobacteria	Rhodospirillales	JG37-AG-20	NA	NA
OTU_1669	0.0242036	0.834898	3.05281	0.273485	0.78448	NA	Bacteria	SR1_(Absconditabacteria)	unidentified_SR1_(Absconditabacteria)	unidentified_SR1_(Absconditabacteria)	unidentified_SR1_(Absconditabacteria)	unidentified_SR1_(Absconditabacteria)	NA
OTU_1700	0.48714	-0.135528	1.81738	-0.0745731	0.940554	NA	Bacteria	Firmicutes	Bacilli	Lactobacillales	Aerococcaceae	Facklamia	NA
OTU_1702	0.595659	1.47501	1.89214	0.779546	0.435658	NA	Bacteria	Firmicutes	Clostridia	Clostridiales	Syntrophomonadaceae	Syntrophomonas	NA
OTU_1070	10.6487	-5.03216	0.984282	-5.11253	3.1788e-07	7.62913e-06	Bacteria	Acidobacteria	unidentified_Acidobacteria	Acidobacteriales	Acidobacteriaceae_(Subgroup_1)	NA	NA
OTU_1761	1.10355	-2.92092	1.90404	-1.53407	0.125013	0.250026	Bacteria	Proteobacteria	Alphaproteobacteria	Rhodospirillales	unidentified_Rhodospirillales	Reyranella	NA
OTU_1775	0.104478	0.0661238	3.04656	0.0217045	0.982684	NA	Bacteria	Acidobacteria	Holophagae	Subgroup_10	ABS-19	NA	NA
OTU_1776	3.00268	-0.183924	0.733907	-0.250609	0.802116	0.882989	Bacteria	Actinobacteria	unidentified_Actinobacteria	Micrococcales	Microbacteriaceae	NA	NA
OTU_1782	0	0	0	0	1	NA	Bacteria	Proteobacteria	Deltaproteobacteria	Myxococcales	VHS-B3-70	NA	NA
OTU_1789	0.363958	-1.27438	3.01621	-0.422509	0.672653	NA	Bacteria	Actinobacteria	unidentified_Actinobacteria	Actinopolysporales	Actinopolysporaceae	unidentified_Actinopolysporaceae	Saccharopolyspora_rectivirgula
OTU_1791	0.237934	-0.711668	3.03531	-0.234463	0.814626	NA	Bacteria	Proteobacteria	Deltaproteobacteria	Myxococcales	Polyangiaceae	Sorangium	NA
OTU_1806	0.0484071	0.49361	3.04966	0.161858	0.871418	NA	Bacteria	Proteobacteria	Alphaproteobacteria	Rhodospirillales	CCU22	NA	NA
OTU_1816	0.213651	-0.62468	3.03777	-0.205638	0.837074	NA	Bacteria	Proteobacteria	Deltaproteobacteria	Myxococcales	Phaselicystidaceae	Phaselicystis	NA
OTU_1857	0.167335	-0.388897	3.04212	-0.127837	0.898278	NA	Bacteria	Chlorobi	Chlorobia	Chlorobiales	OPB56	NA	NA
OTU_1858	0.975183	-0.743254	1.92872	-0.38536	0.69997	0.81247	Bacteria	Proteobacteria	Deltaproteobacteria	Myxococcales	Haliangiaceae	Haliangium	NA
OTU_1859	0.382181	2.49772	3.05004	0.818911	0.412837	NA	Bacteria	Actinobacteria	unidentified_Actinobacteria	Propionibacteriales	Propionibacteriaceae	Propionibacterium	NA
OTU_1919	1.09721	0.140894	1.58835	0.0887043	0.929317	0.94909	Bacteria	Actinobacteria	unidentified_Actinobacteria	Corynebacteriales	Dietziaceae	Dietzia	NA
OTU_1961	0.382379	-1.39496	3.0129	-0.462996	0.643367	NA	Bacteria	Proteobacteria	Deltaproteobacteria	Bdellovibrionales	Bdellovibrionaceae	Bdellovibrio	NA
OTU_1967	0.381537	-0.611961	2.57154	-0.237975	0.811901	NA	Bacteria	Proteobacteria	Alphaproteobacteria	Rhizobiales	JG34-KF-361	NA	NA
OTU_2011	0	0	0	0	1	NA	Bacteria	Proteobacteria	Gammaproteobacteria	Acidiferrobacterales	Acidiferrobacteraceae	Sulfurifustis	NA
OTU_2027	1.00772	3.6463	2.15191	1.69445	0.09018	0.24048	Bacteria	Cyanobacteria	unidentified_Cyanobacteria	SubsectionIV	FamilyI	Anabaena	NA
OTU_2032	0.631345	-2.10606	2.99797	-0.702494	0.482371	NA	Bacteria	Verrucomicrobia	Spartobacteria	Chthoniobacterales	Chthoniobacteraceae	Chthoniobacter	NA
OTU_2071	2.24824	-1.74285	1.1668	-1.4937	0.135253	0.259686	Bacteria	Proteobacteria	Alphaproteobacteria	Rhizobiales	Rhizobiaceae	Neorhizobium	NA
OTU_2102	0.555543	-1.12484	2.40506	-0.467696	0.640002	NA	Bacteria	Proteobacteria	Alphaproteobacteria	Caulobacterales	Hyphomonadaceae	Hirschia	NA
OTU_2110	0.131029	-0.175239	3.04514	-0.0575471	0.954109	NA	Bacteria	Proteobacteria	Deltaproteobacteria	Myxococcales	Blfdi19	NA	NA
OTU_2130	0.193267	0.471792	3.04684	0.154846	0.876943	NA	Bacteria	Proteobacteria	Alphaproteobacteria	Rickettsiales	Mitochondria	NA	NA
OTU_2131	0.876909	0.277268	1.21128	0.228904	0.818944	0.882989	Bacteria	Actinobacteria	Thermoleophilia	Gaiellales	Gaiellaceae	Gaiella	NA
OTU_2157	0.919436	0.557859	1.4603	0.382018	0.702448	0.81247	Bacteria	Actinobacteria	unidentified_Actinobacteria	Micrococcales	Intrasporangiaceae	Knoellia	NA
OTU_2173	0.346103	0.458986	2.30455	0.199166	0.842133	NA	Bacteria	Firmicutes	Bacilli	Lactobacillales	Carnobacteriaceae	Trichococcus	Trichococcus_collinsii
OTU_2178	0.0275407	0.783888	3.05229	0.256819	0.797318	NA	Bacteria	Proteobacteria	Gammaproteobacteria	Legionellales	Coxiellaceae	Rickettsiella	NA
OTU_2181	1.90783	-2.3658	1.23422	-1.91684	0.0552586	0.165776	Bacteria	Proteobacteria	Betaproteobacteria	Burkholderiales	Oxalobacteraceae	Massilia	NA
OTU_2194	0.834985	-2.502	2.9923	-0.836147	0.403072	0.554253	Bacteria	Verrucomicrobia	Verrucomicrobiae	Verrucomicrobiales	Verrucomicrobiaceae	Haloferula	NA
OTU_2257	0.141041	-0.23351	3.04452	-0.0766984	0.938863	NA	Bacteria	Actinobacteria	Thermoleophilia	Solirubrobacterales	FFCH11085	NA	NA
OTU_2280	0.693945	-2.24006	2.99588	-0.747713	0.454633	NA	Bacteria	Proteobacteria	Gammaproteobacteria	Oceanospirillales	Oceanospirillaceae	Pseudohongiella	NA
OTU_2332	0.45609	-1.64891	3.00673	-0.548407	0.583412	NA	Bacteria	Chloroflexi	Caldilineae	Caldilineales	Caldilineaceae	NA	NA
OTU_2370	0.930699	-2.66149	2.63466	-1.01018	0.312408	0.468611	Bacteria	Verrucomicrobia	Opitutae	Opitutales	Opitutaceae	Opitutus	NA
OTU_2371	142.261	1.27687	0.662348	1.92779	0.0538817	0.165776	Bacteria	Bacteroidetes	Bacteroidia	Bacteroidales	Bacteroidaceae	Bacteroides	NA
OTU_2381	0.0771945	0.212096	3.04752	0.0695962	0.944515	NA	Bacteria	Proteobacteria	Alphaproteobacteria	Sphingomonadales	7B-8	NA	NA
OTU_2382	0.118927	-0.101063	3.04555	-0.0331837	0.973528	NA	Bacteria	Firmicutes	Clostridia	Clostridiales	Heliobacteriaceae	Hydrogenispora	NA
OTU_2390	0.0396425	0.606284	3.05062	0.198741	0.842465	NA	Bacteria	Proteobacteria	Alphaproteobacteria	Rhodospirillales	KCM-B-60	NA	NA
OTU_2410	0.330713	0.6829	3.04592	0.224202	0.8226	NA	Bacteria	Actinobacteria	unidentified_Actinobacteria	Corynebacteriales	Mycobacteriaceae	Mycobacterium	NA
OTU_2442	0.543124	-1.8783	2.34639	-0.800509	0.423416	NA	Bacteria	Proteobacteria	Betaproteobacteria	Burkholderiales	Burkholderiaceae	Lautropia	NA
OTU_2453	0.972943	0.746248	1.1109	0.671748	0.501744	0.650911	Bacteria	Actinobacteria	unidentified_Actinobacteria	Corynebacteriales	Nocardiaceae	Nocardia	Nocardia_nova
OTU_2472	0.101398	0.0197241	3.04627	0.00647484	0.994834	NA	Bacteria	Bacteroidetes	Flavobacteriia	Flavobacteriales	Cryomorphaceae	Fluviicola	NA
OTU_2500	0.245001	0.62713	3.0479	0.205758	0.83698	NA	Bacteria	Firmicutes	Bacilli	Bacillales	Bacillaceae	Bacillus	Bacillus_anthracis
OTU_2564	1.03912	-2.81547	1.88202	-1.49598	0.134659	0.259686	Bacteria	Proteobacteria	Alphaproteobacteria	Rhodospirillales	Acetobacteraceae	Roseomonas	NA
OTU_2586	0.571272	-1.36874	2.42442	-0.564564	0.57237	NA	Bacteria	Actinobacteria	Acidimicrobiia	Acidimicrobiales	Iamiaceae	Iamia	NA
OTU_2611	0.697282	-2.24678	2.99578	-0.749981	0.453266	NA	Bacteria	Actinobacteria	Thermoleophilia	Solirubrobacterales	Solirubrobacteraceae	Solirubrobacter	NA
OTU_2645	0.0484071	0.49361	3.04966	0.161858	0.871418	NA	Bacteria	Proteobacteria	Alphaproteobacteria	Rhizobiales	MNG7	NA	NA
OTU_2658	0.309524	-1.099	3.02155	-0.363721	0.716066	NA	Bacteria	Actinobacteria	Thermoleophilia	Solirubrobacterales	Patulibacteraceae	Patulibacter	NA
OTU_2695	0.312845	0.748669	2.29092	0.326798	0.74382	NA	Bacteria	Proteobacteria	Alphaproteobacteria	Rhizobiales	DUNssu044	NA	NA
OTU_2699	0.0242036	0.834898	3.05281	0.273485	0.78448	NA	Bacteria	Chlorobi	Chlorobia	Chlorobiales	SJA-28	unidentified_SJA-28	bacterium_enrichment_culture_clone_Anammox_14
OTU_2762	0.190694	-0.508213	3.04008	-0.167171	0.867235	NA	Bacteria	Actinobacteria	Thermoleophilia	Solirubrobacterales	288-2	NA	NA
OTU_2771	0.0947239	0.0664781	3.04656	0.0218207	0.982591	NA	Bacteria	Actinobacteria	unidentified_Actinobacteria	Micrococcales	Demequinaceae	Demequina	NA
OTU_2782	0.325496	-0.322323	3.03611	-0.106163	0.915453	NA	Bacteria	Proteobacteria	Alphaproteobacteria	Rhodospirillales	I-10	NA	NA
OTU_2801	0.167335	-0.388897	3.04212	-0.127837	0.898278	NA	Bacteria	Nitrospirae	Nitrospira	Nitrospirales	Nitrospiraceae	NA	NA
OTU_2832	0.198268	2.1051	3.05868	0.688239	0.491302	NA	Bacteria	Planctomycetes	Planctomycetacia	Planctomycetales	Planctomycetaceae	p-1088-a5_gut_group	NA
OTU_2841	0.0617556	0.356603	3.04857	0.116974	0.906881	NA	Bacteria	Deinococcus-Thermus	Deinococci	Deinococcales	Trueperaceae	Truepera	NA
OTU_2907	0.0517443	0.457597	3.04936	0.150063	0.880715	NA	Bacteria	Actinobacteria	unidentified_Actinobacteria	Micrococcales	Cellulomonadaceae	Cellulomonas	NA
OTU_2915	0.831648	-2.49637	2.99237	-0.834245	0.404143	0.554253	Bacteria	Actinobacteria	Thermoleophilia	Solirubrobacterales	Elev-16S-1332	NA	NA
OTU_2937	0.677811	-2.19041	1.76122	-1.24369	0.213612	NA	Bacteria	Proteobacteria	Deltaproteobacteria	Desulfurellales	Desulfurellaceae	H16	NA
OTU_2965	0.0892963	0.111123	3.04684	0.0364715	0.970906	NA	Bacteria	Bacteroidetes	unidentified_Bacteroidetes	Order_II	Rhodothermaceae	NA	NA
OTU_2968	0.289735	0.768412	3.04644	0.252233	0.800861	NA	Bacteria	Proteobacteria	Gammaproteobacteria	Xanthomonadales	Solimonadaceae	Polycyclovorans	NA
OTU_2994	0.0429796	0.565847	3.05027	0.185507	0.852831	NA	Bacteria	Cyanobacteria	ML635J-21	unidentified_ML635J-21	unidentified_ML635J-21	unidentified_ML635J-21	Hyaloperonospora_arabidopsidis
OTU_3081	0.0759478	0.216449	3.04755	0.071024	0.943379	NA	Bacteria	Verrucomicrobia	OPB35_soil_group	unidentified_OPB35_soil_group	unidentified_OPB35_soil_group	unidentified_OPB35_soil_group	bacterium_Ellin517
OTU_3094	0.0242036	0.834898	3.05281	0.273485	0.78448	NA	Bacteria	Chloroflexi	TK10	unidentified_TK10	unidentified_TK10	unidentified_TK10	Chloroflexi_bacterium_OLB14
OTU_3100	0.0913867	0.0906644	3.04671	0.0297581	0.97626	NA	Bacteria	Actinobacteria	Thermoleophilia	Solirubrobacterales	FFCH13075	NA	NA
OTU_3116	0.233674	-0.724704	3.03487	-0.238793	0.811266	NA	Bacteria	Bacteroidetes	Sphingobacteriia	Sphingobacteriales	NS11-12_marine_group	NA	NA
OTU_3147	0.0242036	0.834898	3.05281	0.273485	0.78448	NA	Bacteria	Proteobacteria	Alphaproteobacteria	Sphingomonadales	SWB04	NA	NA
OTU_3148	0.231217	0.250417	2.86272	0.0874753	0.930294	NA	Bacteria	Actinobacteria	unidentified_Actinobacteria	Kineosporiales	Kineosporiaceae	Quadrisphaera	NA
OTU_3300	0.0826221	0.162451	3.04718	0.0533118	0.957483	NA	Bacteria	Actinobacteria	Nitriliruptoria	Euzebyales	Euzebyaceae	NA	NA
OTU_3338	0.0363054	0.648408	3.051	0.212523	0.831699	NA	Bacteria	Proteobacteria	Alphaproteobacteria	Rhizobiales	Methylocystaceae	Methylocystis	NA
OTU_3349	0.180813	0.983187	3.05077	0.322275	0.747244	NA	Bacteria	Proteobacteria	Alphaproteobacteria	Rhodospirillales	MSB-1E8	NA	NA
OTU_3382	0.136457	-0.209953	3.0448	-0.0689545	0.945026	NA	Bacteria	Proteobacteria	Alphaproteobacteria	Rickettsiales	SM2D12	NA	NA
OTU_3435	0.0121018	1.07113	3.05541	0.350569	0.725912	NA	Bacteria	Proteobacteria	Alphaproteobacteria	Rhodospirillales	AKYH478	NA	NA
OTU_3463	0.0242036	0.834898	3.05281	0.273485	0.78448	NA	Bacteria	Actinobacteria	unidentified_Actinobacteria	Frankiales	Nakamurellaceae	Nakamurella	NA
OTU_3492	0.186844	-0.462071	3.04085	-0.151954	0.879223	NA	Bacteria	Actinobacteria	Acidimicrobiia	Acidimicrobiales	unidentified_Acidimicrobiales	Candidatus_Microthrix	NA
OTU_3548	0.220607	-0.589559	3.03874	-0.194014	0.846165	NA	Bacteria	Acidobacteria	Subgroup_2	unidentified_Subgroup_2	unidentified_Subgroup_2	unidentified_Subgroup_2	bacterium_Ellin7505
OTU_3592	0.106974	0.462866	3.04941	0.151789	0.879353	NA	Bacteria	Firmicutes	Bacilli	Bacillales	Paenibacillaceae	Ammoniphilus	NA
OTU_3601	0.0242036	0.834898	3.05281	0.273485	0.78448	NA	Bacteria	Proteobacteria	Alphaproteobacteria	Rhodospirillales	MNC12	NA	NA
OTU_3649	0.403862	-0.724578	2.0171	-0.359218	0.719432	NA	Bacteria	Nitrospirae	Nitrospira	Nitrospirales	0319-6A21	NA	NA
OTU_3672	0.402101	1.57567	2.56972	0.613167	0.539766	NA	Bacteria	Actinobacteria	unidentified_Actinobacteria	Micrococcales	Dermabacteraceae	Brachybacterium	NA
OTU_3676	0.0427227	0.932396	3.05384	0.30532	0.760123	NA	Bacteria	Proteobacteria	Gammaproteobacteria	Oceanospirillales	Halomonadaceae	NA	NA
OTU_3769	0.160026	1.29306	3.05384	0.423423	0.671987	NA	Bacteria	Acidobacteria	Holophagae	Subgroup_10	NS72	NA	NA
OTU_3778	0.0121018	1.07113	3.05541	0.350569	0.725912	NA	Bacteria	Chloroflexi	Chloroflexia	Chloroflexales	Roseiflexaceae	Roseiflexus	NA
OTU_3787	0.2359	1.28606	2.89014	0.44498	0.656334	NA	Bacteria	Tectomicrobia	unidentified_Tectomicrobia	unidentified_Tectomicrobia	unidentified_Tectomicrobia	Candidatus_Entotheonella	NA
OTU_3841	0.0154389	1.00584	3.05465	0.329282	0.741943	NA	Bacteria	Bacteroidetes	Sphingobacteriia	Sphingobacteriales	KD3-93	NA	NA
OTU_3879	0.290088	2.45101	3.05765	0.8016	0.422785	NA	Bacteria	Proteobacteria	Deltaproteobacteria	Myxococcales	Myxococcaceae	Myxococcus	NA
OTU_3913	0.0121018	1.07113	3.05541	0.350569	0.725912	NA	Bacteria	Proteobacteria	Alphaproteobacteria	Rhizobiales	A0839	NA	NA
OTU_3978	0.0121018	1.07113	3.05541	0.350569	0.725912	NA	Bacteria	Actinobacteria	unidentified_Actinobacteria	Frankiales	Sporichthyaceae	Sporichthya	NA
OTU_4003	0.1991	0.756781	3.04887	0.248217	0.803967	NA	Bacteria	Actinobacteria	Acidimicrobiia	Acidimicrobiales	OM1_clade	NA	NA
OTU_4106	0.103893	0.285983	3.04805	0.093825	0.925248	NA	Bacteria	Proteobacteria	Alphaproteobacteria	Rhizobiales	Rhodobiaceae	NA	NA
OTU_4168	0.0889419	0.462866	3.04941	0.151789	0.879353	NA	Bacteria	Proteobacteria	Deltaproteobacteria	Desulfobacterales	Desulfobulbaceae	Desulfobulbus	NA
OTU_4223	0.533183	0.233721	1.82818	0.127844	0.898273	NA	Bacteria	Proteobacteria	Gammaproteobacteria	Pseudomonadales	Pseudomonadaceae	Pseudomonas	NA
OTU_4246	0.233576	-0.710124	3.03536	-0.233951	0.815023	NA	Bacteria	Firmicutes	Bacilli	Bacillales	Planococcaceae	NA	NA
OTU_4248	0.157361	1.29306	3.05384	0.423423	0.671987	NA	Bacteria	Lentisphaerae	Lentisphaeria	Victivallales	Victivallaceae	NA	NA
OTU_4378	0.0710894	1.74443	3.05868	0.570322	0.568459	NA	Bacteria	Chloroflexi	Chloroflexia	Chloroflexales	Chloroflexaceae	NA	NA
OTU_4864	0.0154389	1.00584	3.05465	0.329282	0.741943	NA	Bacteria	Proteobacteria	Deltaproteobacteria	Myxococcales	mle1-27	NA	NA
OTU_4875	0.0121018	1.07113	3.05541	0.350569	0.725912	NA	Bacteria	Thermomicrobia	unidentified_Thermomicrobia	Sphaerobacterales	Sphaerobacteraceae	Nitrolancea	NA
OTU_4915	0.128641	1.14456	3.05229	0.374983	0.707673	NA	Bacteria	Proteobacteria	Deltaproteobacteria	Bdellovibrionales	Bacteriovoracaceae	Peredibacter	NA
OTU_4991	37.9382	-2.9336	1.20075	-2.44314	0.0145601	0.0537604	Bacteria	Actinobacteria	unidentified_Actinobacteria	Actinomycetales	Actinomycetaceae	Actinomyces	NA
OTU_5045	0.0427227	0.932396	3.05384	0.30532	0.760123	NA	Bacteria	Firmicutes	Bacilli	Bacillales	Alicyclobacillaceae	Tumebacillus	NA
OTU_5157	0.0242036	0.834898	3.05281	0.273485	0.78448	NA	Bacteria	Proteobacteria	Alphaproteobacteria	Rickettsiales	TK34	NA	NA
OTU_5167	0.0581616	0.622519	3.05077	0.204053	0.838312	NA	Bacteria	Actinobacteria	unidentified_Actinobacteria	Frankiales	Frankiaceae	Jatrophihabitans	NA
OTU_5507	0.0427227	0.932396	3.05384	0.30532	0.760123	NA	Bacteria	Actinobacteria	unidentified_Actinobacteria	Micrococcales	Brevibacteriaceae	Brevibacterium	NA
OTU_5531	0.170158	0.926516	3.05027	0.303749	0.761319	NA	Bacteria	Actinobacteria	Thermoleophilia	Solirubrobacterales	Parviterribacteraceae	Parviterribacter	NA
OTU_5699	1.05659	-2.81002	2.30228	-1.22054	0.222261	0.402587	Bacteria	Actinobacteria	unidentified_Actinobacteria	Frankiales	Acidothermaceae	Acidothermus	NA
OTU_6106	0.61571	0.137238	1.9259	0.0712594	0.943191	NA	Bacteria	Firmicutes	Clostridia	Clostridiales	Clostridiaceae_1	Clostridium_sensu_stricto_1	NA
OTU_6117	0.0617556	0.356603	3.04857	0.116974	0.906881	NA	Bacteria	Actinobacteria	Thermoleophilia	Solirubrobacterales	Conexibacteraceae	Conexibacter	NA
OTU_6345	0.0429796	0.565847	3.05027	0.185507	0.852831	NA	Bacteria	Proteobacteria	Gammaproteobacteria	Alteromonadales	Idiomarinaceae	Aliidiomarina	NA
OTU_6561	0.134543	1.29306	3.05384	0.423423	0.671987	NA	Bacteria	Lentisphaerae	Oligosphaeria	Oligosphaerales	Oligosphaeraceae	Z20	NA
OTU_6562	0.0275407	0.783888	3.05229	0.256819	0.797318	NA	Bacteria	Chloroflexi	Chloroflexia	Chloroflexales	FFCH7168	NA	NA
OTU_6883	0.0759478	0.216449	3.04755	0.071024	0.943379	NA	Bacteria	Planctomycetes	Phycisphaerae	Tepidisphaerales	Tepidisphaeraceae	NA	NA
OTU_7341	0.224103	-0.605729	3.03833	-0.199363	0.841979	NA	Bacteria	Proteobacteria	Deltaproteobacteria	Bradymonadales	unidentified_Bradymonadales	unidentified_Bradymonadales	Deltaproteobacteria_bacterium_canine_oral_taxon_266
OTU_7461	0.0154389	1.00584	3.05465	0.329282	0.741943	NA	Bacteria	Actinobacteria	Rubrobacteria	Rubrobacterales	Rubrobacteriaceae	Rubrobacter	NA
OTU_7730	0.0121018	1.07113	3.05541	0.350569	0.725912	NA	Bacteria	Bacteroidetes	Flavobacteriia	Flavobacteriales	NS9_marine_group	NA	NA
OTU_7843	1.29481	4.46917	2.44935	1.82463	0.0680564	0.192159	Bacteria	Firmicutes	Bacilli	Lactobacillales	Enterococcaceae	Enterococcus	NA
OTU_7858	0.38192	-1.36262	2.54024	-0.536414	0.591672	NA	Bacteria	Proteobacteria	Alphaproteobacteria	Rhizobiales	KF-JG30-B3	NA	NA
OTU_8120	0.13606	-0.0828267	3.04566	-0.027195	0.978304	NA	Bacteria	Firmicutes	Bacilli	Bacillales	Thermoactinomycetaceae	Thermoactinomyces	NA
OTU_8179	0.0154389	1.00584	3.05465	0.329282	0.741943	NA	Bacteria	Bacteroidetes	Bacteroidia	Bacteroidales	M2PB4-65_termite_group	NA	NA

## Sheet: 14Art_vs_14Mot
taxon_id	baseMean	log2FoldChange	lfcSE	stat	pvalue	padj	Kingdom	Phylum	Class	Order	Family	Genus	Species
OTU_630	136.44	11.59	1.00802	11.4978	1.35283e-30	7.48565e-29	Bacteria	Firmicutes	Bacilli	Lactobacillales	Lactobacillaceae	Lactobacillus	NA
OTU_97	114.993	6.85469	0.646785	10.5981	3.04094e-26	1.26199e-24	Bacteria	Firmicutes	Clostridia	Halanaerobiales	ODP1230B8.23	NA	NA
OTU_33	1178.95	0.0470935	0.70483	0.0668153	0.946729	0.952466	Bacteria	Spirochaetes	unidentified_Spirochaetes	Spirochaetales	Spirochaetaceae	Sphaerochaeta	NA
OTU_5	243.748	6.45804	0.52048	12.4079	2.36925e-35	3.93296e-33	Bacteria	Proteobacteria	Gammaproteobacteria	Enterobacteriales	Enterobacteriaceae	Escherichia-Shigella	Escherichia_coli
OTU_1405	2.17892	5.60544	1.74117	3.21935	0.0012848	0.00236975	Bacteria	Actinobacteria	unidentified_Actinobacteria	Bifidobacteriales	Bifidobacteriaceae	Bifidobacterium	Bifidobacterium_bifidum
OTU_1789	1.24906	4.76812	1.13296	4.20857	2.56997e-05	6.00865e-05	Bacteria	Actinobacteria	unidentified_Actinobacteria	Actinopolysporales	Actinopolysporaceae	unidentified_Actinopolysporaceae	Saccharopolyspora_rectivirgula
OTU_1530	0.909264	4.35559	1.60469	2.71428	0.0066419	0.0106015	Bacteria	Firmicutes	Clostridia	Thermoanaerobacterales	Thermoanaerobacteraceae	Gelria	NA
OTU_67	960.924	0.141053	0.706083	0.199769	0.841661	0.857152	Bacteria	Bacteroidetes	Bacteroidia	Bacteroidales	Bacteroidales_BS11_gut_group	NA	NA
OTU_6	344.77	4.34665	0.431042	10.084	6.49958e-24	1.79822e-22	Bacteria	Firmicutes	Bacilli	Lactobacillales	Streptococcaceae	Streptococcus	NA
OTU_2173	2.60234	4.31475	1.15106	3.7485	0.000177892	0.000383508	Bacteria	Firmicutes	Bacilli	Lactobacillales	Carnobacteriaceae	Trichococcus	Trichococcus_collinsii
OTU_676	38.7736	4.18608	0.623247	6.71657	1.86055e-11	1.18789e-10	Bacteria	Proteobacteria	Gammaproteobacteria	Pasteurellales	Pasteurellaceae	NA	NA
OTU_80	117.147	4.18007	0.864025	4.8379	1.31216e-06	3.5708e-06	Bacteria	Proteobacteria	Gammaproteobacteria	Aeromonadales	Succinivibrionaceae	Ruminobacter	Ruminobacter_amylophilus
OTU_181	1074.62	4.08083	0.72208	5.6515	1.59052e-08	6.60065e-08	Bacteria	Bacteroidetes	Bacteroidia	Bacteroidales	Porphyromonadaceae	Petrimonas	Petrimonas_sp._canine_oral_taxon_434
OTU_197	115.266	3.93383	0.428278	9.18521	4.1073e-20	8.52264e-19	Bacteria	Actinobacteria	Coriobacteriia	Coriobacteriales	Coriobacteriaceae	Atopobium	NA
OTU_1328	9.29552	3.89497	0.740162	5.26232	1.42251e-07	4.72273e-07	Bacteria	Proteobacteria	Gammaproteobacteria	Cardiobacteriales	Cardiobacteriaceae	Suttonella	NA
OTU_2371	166.464	3.88284	0.751775	5.16489	2.40579e-07	7.68004e-07	Bacteria	Bacteroidetes	Bacteroidia	Bacteroidales	Bacteroidaceae	Bacteroides	NA
OTU_173	1016.01	0.0546103	0.37766	0.144602	0.885025	0.895818	Bacteria	Firmicutes	Clostridia	Clostridiales	Lachnospiraceae	Oribacterium	NA
OTU_174	32.9067	0.586112	0.335722	1.74582	0.0808417	0.104029	Bacteria	Bacteroidetes	Bacteroidia	Bacteroidales	Bacteroidales_S24-7_group	NA	NA
OTU_1702	1.86295	3.46755	1.03114	3.36283	0.00077149	0.00147107	Bacteria	Firmicutes	Clostridia	Clostridiales	Syntrophomonadaceae	Syntrophomonas	NA
OTU_646	19.0638	3.42095	0.638781	5.35543	8.53529e-08	2.95179e-07	Bacteria	Spirochaetes	unidentified_Spirochaetes	Spirochaetales	PL-11B10	NA	NA
OTU_203	19.4807	-0.870053	0.523125	-1.66318	0.0962758	0.12219	Bacteria	Elusimicrobia	unidentified_Elusimicrobia	Elusimicrobiales	Elusimicrobiaceae	Elusimicrobium	NA
OTU_206	39.9126	0.616841	0.674481	0.914542	0.360432	0.396237	Bacteria	Fibrobacteres	Fibrobacteria	Fibrobacterales	Fibrobacteraceae	Fibrobacter	NA
OTU_1919	1.76126	2.92897	0.911356	3.21386	0.00130965	0.00238903	Bacteria	Actinobacteria	unidentified_Actinobacteria	Corynebacteriales	Dietziaceae	Dietzia	NA
OTU_247	12.1193	-0.893235	0.558611	-1.59903	0.109814	0.136039	Bacteria	Proteobacteria	Epsilonproteobacteria	Campylobacterales	Campylobacteraceae	Campylobacter	NA
OTU_536	28.1595	2.71213	0.542083	5.00316	5.63993e-07	1.61419e-06	Bacteria	Proteobacteria	Gammaproteobacteria	Pseudomonadales	Moraxellaceae	Moraxella	Moraxella_oblonga
OTU_1553	1.36138	2.54454	0.949723	2.67925	0.00737879	0.0115555	Bacteria	Actinobacteria	unidentified_Actinobacteria	Corynebacteriales	Corynebacteriaceae	Corynebacterium_1	NA
OTU_285	132.096	0.162094	0.522727	0.310094	0.75649	0.784858	Bacteria	Firmicutes	Negativicutes	Selenomonadales	Acidaminococcaceae	Succiniclasticum	NA
OTU_331	207.445	-0.439352	0.505732	-0.868744	0.384987	0.420447	Bacteria	Bacteroidetes	Bacteroidia	Bacteroidales	Bacteroidales_UCG-001	NA	NA
OTU_498	32.6199	2.32113	0.580141	4.00097	6.30825e-05	0.000141509	Bacteria	Proteobacteria	Deltaproteobacteria	Desulfovibrionales	Desulfovibrionaceae	Desulfovibrio	NA
OTU_348	89.2128	2.17377	0.469498	4.62998	3.65694e-06	9.19777e-06	Bacteria	Synergistetes	Synergistia	Synergistales	Synergistaceae	Pyramidobacter	NA
OTU_74	759.983	2.15601	0.679659	3.17219	0.00151295	0.00270054	Bacteria	Firmicutes	Erysipelotrichia	Erysipelotrichales	Erysipelotrichaceae	Erysipelotrichaceae_UCG-004	NA
OTU_243	123.048	1.98359	0.6562	3.02284	0.00250415	0.00433009	Bacteria	Firmicutes	Clostridia	Clostridiales	Peptococcaceae	NA	NA
OTU_463	6.97351	1.81034	0.596274	3.03609	0.00239668	0.00418789	Bacteria	Bacteroidetes	Flavobacteriia	Flavobacteriales	Flavobacteriaceae	Capnocytophaga	NA
OTU_55	686.381	1.79244	0.698742	2.56523	0.0103106	0.0158478	Bacteria	Proteobacteria	Betaproteobacteria	Neisseriales	Neisseriaceae	NA	NA
OTU_72	57.7794	1.69097	0.496275	3.40733	0.000656015	0.00128116	Bacteria	Firmicutes	Negativicutes	Selenomonadales	Veillonellaceae	Veillonella	Veillonella_ratti
OTU_43	12396	1.67126	0.480982	3.47468	0.000511463	0.00102293	Bacteria	Bacteroidetes	Bacteroidia	Bacteroidales	Prevotellaceae	NA	NA
OTU_34	1883.28	1.4304	0.494778	2.89098	0.0038404	0.00643945	Bacteria	Firmicutes	Clostridia	Clostridiales	Christensenellaceae	Christensenellaceae_R-7_group	NA
OTU_439	81.3896	1.27655	0.595573	2.14339	0.0320817	0.0455177	Bacteria	Bacteroidetes	Bacteroidia	Bacteroidales	unidentified_Bacteroidales	Phocaeicola	NA
OTU_101	1931.93	1.25069	0.382924	3.26617	0.00109013	0.00203327	Bacteria	Firmicutes	Clostridia	Clostridiales	Ruminococcaceae	Ruminococcaceae_NK4A214_group	NA
OTU_47	155.352	1.05377	0.418923	2.51542	0.0118892	0.0179419	Bacteria	Firmicutes	Clostridia	Clostridiales	Clostridiales_vadinBB60_group	NA	NA
OTU_155	292.452	-1.23083	0.366334	-3.35985	0.000779842	0.00147107	Bacteria	Firmicutes	Clostridia	Clostridiales	Family_XIII	[Eubacterium]_nodatum_group	NA
OTU_362	3.88155	-1.64472	0.645226	-2.54905	0.0108016	0.0164501	Bacteria	Firmicutes	Clostridia	Clostridiales	Family_XI	unidentified_Family_XI	rumen_bacterium_NC-34
OTU_528	4.8741	-1.68565	0.792088	-2.12811	0.0333277	0.0461033	Bacteria	Bacteroidetes	Bacteroidia	Bacteroidales	Bacteroidales_RF16_group	NA	NA
OTU_686	19.6117	-1.7435	0.794032	-2.19576	0.0281093	0.0402253	Bacteria	Firmicutes	Bacilli	Bacillales	Staphylococcaceae	Staphylococcus	Staphylococcus_equorum
OTU_1415	5.18907	-1.75167	0.608449	-2.87891	0.00399047	0.00662419	Bacteria	Proteobacteria	Alphaproteobacteria	Rhizobiales	Phyllobacteriaceae	Mesorhizobium	Mesorhizobium_ciceri
OTU_1408	18.1911	-2.07546	0.410389	-5.0573	4.25228e-07	1.28341e-06	Bacteria	Gemmatimonadetes	unidentified_Gemmatimonadetes	Gemmatimonadales	Gemmatimonadaceae	NA	NA
OTU_7858	1.20853	-2.1709	0.98813	-2.19698	0.0280222	0.0402253	Bacteria	Proteobacteria	Alphaproteobacteria	Rhizobiales	KF-JG30-B3	NA	NA
OTU_2410	2.44405	-2.26553	1.05883	-2.13965	0.032383	0.0455557	Bacteria	Actinobacteria	unidentified_Actinobacteria	Corynebacteriales	Mycobacteriaceae	Mycobacterium	NA
OTU_482	35.0657	-2.37409	0.639476	-3.71256	0.000205174	0.000425735	Bacteria	Chloroflexi	Anaerolineae	Anaerolineales	Anaerolineaceae	NA	NA
OTU_6562	0.975822	-2.37516	1.1137	-2.13268	0.0329509	0.0459651	Bacteria	Chloroflexi	Chloroflexia	Chloroflexales	FFCH7168	NA	NA
OTU_3148	1.09979	-2.50456	1.12092	-2.23438	0.0254583	0.0370709	Bacteria	Actinobacteria	unidentified_Actinobacteria	Kineosporiales	Kineosporiaceae	Quadrisphaera	NA
OTU_2564	5.42033	-2.53276	0.672789	-3.76457	0.000166837	0.000364407	Bacteria	Proteobacteria	Alphaproteobacteria	Rhodospirillales	Acetobacteraceae	Roseomonas	NA
OTU_258	12.7959	-2.61994	0.631065	-4.15161	3.30141e-05	7.61158e-05	Bacteria	Firmicutes	Clostridia	Clostridiales	Peptostreptococcaceae	Filifactor	NA
OTU_2442	1.74367	-2.66486	0.940024	-2.83488	0.00458425	0.00753451	Bacteria	Proteobacteria	Betaproteobacteria	Burkholderiales	Burkholderiaceae	Lautropia	NA
OTU_835	0.268786	2.83222	2.9713	0.953193	0.340492	NA	Bacteria	Proteobacteria	Epsilonproteobacteria	Campylobacterales	Helicobacteraceae	Helicobacter	Helicobacter_sp._MIT_01-6451
OTU_2762	1.23005	-2.68965	0.994181	-2.70539	0.00682233	0.0107858	Bacteria	Actinobacteria	Thermoleophilia	Solirubrobacterales	288-2	NA	NA
OTU_2110	1.25925	-2.7062	0.928413	-2.91486	0.00355847	0.00608975	Bacteria	Proteobacteria	Deltaproteobacteria	Myxococcales	Blfdi19	NA	NA
OTU_3338	1.2953	-2.73785	0.995091	-2.75136	0.00593488	0.00956495	Bacteria	Proteobacteria	Alphaproteobacteria	Rhizobiales	Methylocystaceae	Methylocystis	NA
OTU_2157	3.25061	-2.82228	0.806024	-3.50149	0.00046267	0.000936625	Bacteria	Actinobacteria	unidentified_Actinobacteria	Micrococcales	Intrasporangiaceae	Knoellia	NA
OTU_1656	1.38369	-2.88018	0.993401	-2.89932	0.00373977	0.0063347	Bacteria	Proteobacteria	Alphaproteobacteria	Rhodospirillales	JG37-AG-20	NA	NA
OTU_1791	3.39114	-2.90389	0.910691	-3.18866	0.00142933	0.00257901	Bacteria	Proteobacteria	Deltaproteobacteria	Myxococcales	Polyangiaceae	Sorangium	NA
OTU_1782	1.44285	-2.94188	1.06259	-2.7686	0.00562977	0.00916217	Bacteria	Proteobacteria	Deltaproteobacteria	Myxococcales	VHS-B3-70	NA	NA
OTU_2257	1.47887	-2.96054	1.25903	-2.35144	0.018701	0.0277175	Bacteria	Actinobacteria	Thermoleophilia	Solirubrobacterales	FFCH11085	NA	NA
OTU_2472	1.50778	-2.96548	1.13422	-2.61455	0.00893441	0.0138609	Bacteria	Bacteroidetes	Flavobacteriia	Flavobacteriales	Cryomorphaceae	Fluviicola	NA
OTU_1085	0.454339	-1.23506	1.44299	-0.855904	0.392051	NA	Bacteria	Firmicutes	Clostridia	Clostridiales	Eubacteriaceae	Anaerofustis	NA
OTU_1446	1.56549	-2.99567	1.26332	-2.37127	0.0177272	0.026511	Bacteria	Proteobacteria	Alphaproteobacteria	Rickettsiales	unidentified_Rickettsiales	Candidatus_Hepatincola	NA
OTU_88	7.07008	-3.06725	0.840341	-3.65001	0.000262232	0.000537413	Bacteria	Saccharibacteria	unidentified_Saccharibacteria	unidentified_Saccharibacteria	unidentified_Saccharibacteria	Candidatus_Saccharimonas	NA
OTU_1967	3.18501	-3.23019	0.864622	-3.73595	0.000187006	0.000397987	Bacteria	Proteobacteria	Alphaproteobacteria	Rhizobiales	JG34-KF-361	NA	NA
OTU_1160	0.413205	-1.10536	2.06658	-0.534873	0.592737	NA	Bacteria	Bacteroidetes	Bacteroidia	Bacteroidales	Marinilabiaceae	NA	NA
OTU_2071	12.439	-3.2674	0.5799	-5.63441	1.75656e-08	7.11195e-08	Bacteria	Proteobacteria	Alphaproteobacteria	Rhizobiales	Rhizobiaceae	Neorhizobium	NA
OTU_1857	1.89199	-3.31086	0.96048	-3.44709	0.000566656	0.00111982	Bacteria	Chlorobi	Chlorobia	Chlorobiales	OPB56	NA	NA
OTU_2181	10.5855	-3.40715	0.72354	-4.709	2.48931e-06	6.66493e-06	Bacteria	Proteobacteria	Betaproteobacteria	Burkholderiales	Oxalobacteraceae	Massilia	NA
OTU_2332	2.03766	-3.43593	1.01323	-3.39107	0.00069621	0.00134385	Bacteria	Chloroflexi	Caldilineae	Caldilineales	Caldilineaceae	NA	NA
OTU_2658	2.078	-3.45752	0.863304	-4.00498	6.20219e-05	0.000141036	Bacteria	Actinobacteria	Thermoleophilia	Solirubrobacterales	Patulibacteraceae	Patulibacter	NA
OTU_1303	9.86416	0.281033	0.516182	0.544446	0.586135	0.623708	Bacteria	Fusobacteria	Fusobacteriia	Fusobacteriales	Fusobacteriaceae	Fusobacterium	NA
OTU_1602	2.92297	-3.49415	0.936623	-3.73058	0.000191039	0.000401423	Bacteria	Proteobacteria	Deltaproteobacteria	Myxococcales	Archangiaceae	NA	NA
OTU_1171	6.65833	-3.56261	0.835343	-4.26485	2.00035e-05	4.81243e-05	Bacteria	Actinobacteria	unidentified_Actinobacteria	Frankiales	Geodermatophilaceae	NA	NA
OTU_1619	8.69046	-3.58363	0.849541	-4.21831	2.46135e-05	5.83692e-05	Bacteria	Proteobacteria	Gammaproteobacteria	Xanthomonadales	unidentified_Xanthomonadales	Acidibacter	NA
OTU_1007	27.5522	-3.6431	0.452266	-8.05523	7.93273e-16	1.09736e-14	Bacteria	Proteobacteria	Betaproteobacteria	Burkholderiales	Comamonadaceae	Ramlibacter	NA
OTU_1334	0.693396	-1.88463	1.87905	-1.00297	0.315875	0.349568	Bacteria	Chloroflexi	Ktedonobacteria	Ktedonobacterales	Ktedonobacteraceae	Ktedonobacter	NA
OTU_2102	3.29551	-3.71767	0.943444	-3.94053	8.13018e-05	0.000179948	Bacteria	Proteobacteria	Alphaproteobacteria	Caulobacterales	Hyphomonadaceae	Hirschia	NA
OTU_1378	4.37669	-0.244822	0.623749	-0.392501	0.694688	0.729862	Bacteria	Proteobacteria	Betaproteobacteria	Burkholderiales	Alcaligenaceae	Bordetella	NA
OTU_1394	3.49956	1.58157	0.832537	1.8997	0.057472	0.0774251	Bacteria	Lentisphaerae	Lentisphaeria	Victivallales	vadinBE97	NA	NA
OTU_2011	2.52233	-3.72764	1.59611	-2.33545	0.0195199	0.0286753	Bacteria	Proteobacteria	Gammaproteobacteria	Acidiferrobacterales	Acidiferrobacteraceae	Sulfurifustis	NA
OTU_1357	35.4296	-3.82613	0.430319	-8.89137	6.03575e-19	1.11326e-17	Bacteria	Proteobacteria	Alphaproteobacteria	Sphingomonadales	Sphingomonadaceae	Sphingomonas	Sphingomonas_mali
OTU_620	20.6367	-3.87828	0.601351	-6.44927	1.12389e-10	6.01827e-10	Bacteria	Proteobacteria	Alphaproteobacteria	Rhizobiales	Bradyrhizobiaceae	Bradyrhizobium	NA
OTU_261	48.6952	-3.93982	0.782186	-5.03694	4.73036e-07	1.37761e-06	Bacteria	Tenericutes	Mollicutes	Anaeroplasmatales	Anaeroplasmataceae	Anaeroplasma	Anaeroplasma_varium
OTU_569	26.508	-3.94007	0.846535	-4.65435	3.24998e-06	8.56344e-06	Bacteria	Firmicutes	Clostridia	Clostridiales	Defluviitaleaceae	Defluviitaleaceae_UCG-011	NA
OTU_2280	3.15514	-4.02142	0.827924	-4.85723	1.19039e-06	3.29342e-06	Bacteria	Proteobacteria	Gammaproteobacteria	Oceanospirillales	Oceanospirillaceae	Pseudohongiella	NA
OTU_2586	3.1078	-4.02572	0.86937	-4.63061	3.64583e-06	9.19777e-06	Bacteria	Actinobacteria	Acidimicrobiia	Acidimicrobiales	Iamiaceae	Iamia	NA
OTU_1411	3.12581	-4.04226	1.31092	-3.08353	0.00204557	0.00361239	Bacteria	Chloroflexi	Chloroflexia	Herpetosiphonales	Herpetosiphonaceae	Herpetosiphon	NA
OTU_1549	0.203977	1.74017	2.46959	0.70464	0.481034	NA	Bacteria	Gracilibacteria	unidentified_Gracilibacteria	unidentified_Gracilibacteria	unidentified_Gracilibacteria	unidentified_Gracilibacteria	NA
OTU_1061	16.0911	-4.0454	0.680721	-5.94282	2.80161e-09	1.32876e-08	Bacteria	Proteobacteria	Alphaproteobacteria	Rhizobiales	Methylobacteriaceae	Microvirga	NA
OTU_1566	9.97066	-0.0302304	0.524209	-0.0576687	0.954013	0.954013	Bacteria	Actinobacteria	unidentified_Actinobacteria	Pseudonocardiales	Pseudonocardiaceae	Saccharopolyspora	Saccharopolyspora_rectivirgula
OTU_2032	3.24749	-4.08059	0.914522	-4.462	8.11995e-06	1.98222e-05	Bacteria	Verrucomicrobia	Spartobacteria	Chthoniobacterales	Chthoniobacteraceae	Chthoniobacter	NA
OTU_1599	1.57449	0.780243	1.25052	0.623934	0.532671	0.570474	Bacteria	Proteobacteria	Deltaproteobacteria	Oligoflexales	Oligoflexaceae	unidentified_Oligoflexaceae	Spirobacillus_sp._BFE32B
OTU_1070	8.27844	-4.28616	0.93054	-4.6061	4.10289e-06	1.01654e-05	Bacteria	Acidobacteria	unidentified_Acidobacteria	Acidobacteriales	Acidobacteriaceae_(Subgroup_1)	NA	NA
OTU_1265	3.97014	-4.35103	0.826285	-5.26578	1.39597e-07	4.72273e-07	Bacteria	Actinobacteria	unidentified_Actinobacteria	Streptosporangiales	Streptosporangiaceae	Nonomuraea	NA
OTU_1620	1386.91	-0.999072	0.538418	-1.85557	0.0635149	0.0843478	Bacteria	Bacteroidetes	Bacteroidia	Bacteroidales	Rikenellaceae	SP3-e08	NA
OTU_1322	4.01279	-4.38408	0.834034	-5.25647	1.46845e-07	4.77967e-07	Bacteria	Armatimonadetes	Fimbriimonadia	Fimbriimonadales	Fimbriimonadaceae	NA	NA
OTU_1066	23.1498	-4.41261	0.614097	-7.18553	6.69486e-13	5.05157e-12	Bacteria	Acidobacteria	Solibacteres	Solibacterales	Solibacteraceae_(Subgroup_3)	Bryobacter	NA
OTU_2611	4.08666	-4.4211	0.877349	-5.03916	4.67572e-07	1.37761e-06	Bacteria	Actinobacteria	Thermoleophilia	Solirubrobacterales	Solirubrobacteraceae	Solirubrobacter	NA
OTU_1700	1.06031	-0.751938	1.053	-0.714089	0.475172	0.512199	Bacteria	Firmicutes	Bacilli	Lactobacillales	Aerococcaceae	Facklamia	NA
OTU_757	26.331	-4.43681	0.615542	-7.20798	5.67887e-13	4.48901e-12	Bacteria	Acidobacteria	Blastocatellia	unidentified_Blastocatellia	Blastocatellaceae_(Subgroup_4)	NA	NA
OTU_1749	1.59656	2.12681	1.74335	1.21995	0.222483	0.251984	Bacteria	Proteobacteria	Alphaproteobacteria	Rhodospirillales	DA111	NA	NA
OTU_1761	5.43552	-4.44688	0.793845	-5.6017	2.12264e-08	8.19437e-08	Bacteria	Proteobacteria	Alphaproteobacteria	Rhodospirillales	unidentified_Rhodospirillales	Reyranella	NA
OTU_1131	4.17454	-4.4471	0.912622	-4.87289	1.09979e-06	3.09432e-06	Bacteria	Proteobacteria	Deltaproteobacteria	Oligoflexales	0319-6G20	NA	NA
OTU_1776	6.00578	0.132391	0.472476	0.280206	0.779319	0.803522	Bacteria	Actinobacteria	unidentified_Actinobacteria	Micrococcales	Microbacteriaceae	NA	NA
OTU_1961	4.29667	-4.47326	0.877893	-5.09545	3.47911e-07	1.08968e-06	Bacteria	Proteobacteria	Deltaproteobacteria	Bdellovibrionales	Bdellovibrionaceae	Bdellovibrio	NA
OTU_907	23.8341	-4.47602	0.751511	-5.95602	2.58457e-09	1.26188e-08	Bacteria	Proteobacteria	Betaproteobacteria	Nitrosomonadales	Nitrosomonadaceae	NA	NA
OTU_1858	7.66009	-4.56123	0.810608	-5.62693	1.83448e-08	7.25057e-08	Bacteria	Proteobacteria	Deltaproteobacteria	Myxococcales	Haliangiaceae	Haliangium	NA
OTU_1806	1.05728	-1.97219	1.21253	-1.62651	0.103842	0.1304	Bacteria	Proteobacteria	Alphaproteobacteria	Rhodospirillales	CCU22	NA	NA
OTU_1816	1.25292	-2.73324	1.44087	-1.89694	0.0578356	0.0774251	Bacteria	Proteobacteria	Deltaproteobacteria	Myxococcales	Phaselicystidaceae	Phaselicystis	NA
OTU_534	41.0595	-4.63622	0.627003	-7.39426	1.42202e-13	1.2424e-12	Bacteria	Actinobacteria	unidentified_Actinobacteria	Micrococcales	Micrococcaceae	NA	NA
OTU_108	8.21877	-4.67	0.918686	-5.08335	3.70831e-07	1.13996e-06	Bacteria	Bacteroidetes	Bacteroidia	Bacteroidales	p-2534-18B5_gut_group	NA	NA
OTU_1859	1.32561	-0.287	1.19596	-0.239975	0.810349	0.830358	Bacteria	Actinobacteria	unidentified_Actinobacteria	Propionibacteriales	Propionibacteriaceae	Propionibacterium	NA
OTU_1643	23.9414	-4.67533	0.600475	-7.78605	6.91384e-15	7.65131e-14	Bacteria	Proteobacteria	Alphaproteobacteria	Rhodospirillales	Rhodospirillaceae	NA	NA
OTU_1487	5.06944	-4.72731	0.810206	-5.83469	5.38895e-09	2.41775e-08	Bacteria	Bacteroidetes	Sphingobacteriia	Sphingobacteriales	env.OPS_17	NA	NA
OTU_1319	51.6435	-4.78404	0.462019	-10.3546	3.98685e-25	1.32363e-23	Bacteria	Proteobacteria	Gammaproteobacteria	Xanthomonadales	Xanthomonadaceae	Dokdonella	NA
OTU_1139	19.7298	-4.85982	0.712595	-6.81989	9.11077e-12	6.04955e-11	Bacteria	Proteobacteria	Alphaproteobacteria	Caulobacterales	Caulobacteraceae	Caulobacter	NA
OTU_2027	0.47555	3.5274	3.05652	1.15406	0.248475	NA	Bacteria	Cyanobacteria	unidentified_Cyanobacteria	SubsectionIV	FamilyI	Anabaena	NA
OTU_2194	5.8796	-4.94341	0.868786	-5.69002	1.27022e-08	5.40657e-08	Bacteria	Verrucomicrobia	Verrucomicrobiae	Verrucomicrobiales	Verrucomicrobiaceae	Haloferula	NA
OTU_2370	5.93545	-4.96528	0.906292	-5.47867	4.28535e-08	1.54645e-07	Bacteria	Verrucomicrobia	Opitutae	Opitutales	Opitutaceae	Opitutus	NA
OTU_710	18.7221	-5.12294	0.767082	-6.67847	2.41443e-11	1.43141e-10	Bacteria	Acidobacteria	Subgroup_6	unidentified_Subgroup_6	unidentified_Subgroup_6	unidentified_Subgroup_6	Acidobacteria_bacterium_CB_286306
OTU_1212	8.79207	-5.12841	0.874743	-5.86276	4.55237e-09	2.09915e-08	Bacteria	Bacteroidetes	Sphingobacteriia	Sphingobacteriales	Sphingobacteriaceae	Arcticibacter	NA
OTU_2130	0.749058	-1.96216	1.52643	-1.28546	0.198632	0.228978	Bacteria	Proteobacteria	Alphaproteobacteria	Rickettsiales	Mitochondria	NA	NA
OTU_2131	2.54339	-1.46639	0.903215	-1.62353	0.104477	0.1304	Bacteria	Actinobacteria	Thermoleophilia	Gaiellales	Gaiellaceae	Gaiella	NA
OTU_585	44.3071	-5.15089	0.691566	-7.44815	9.46552e-14	8.72931e-13	Bacteria	Actinobacteria	unidentified_Actinobacteria	Micromonosporales	Micromonosporaceae	Actinoplanes	NA
OTU_1187	6.80309	-5.1526	0.768389	-6.70572	2.00422e-11	1.23222e-10	Bacteria	Proteobacteria	Betaproteobacteria	Methylophilales	Methylophilaceae	Methylobacillus	NA
OTU_2178	0.394899	-1.05807	1.68461	-0.628079	0.529952	NA	Bacteria	Proteobacteria	Gammaproteobacteria	Legionellales	Coxiellaceae	Rickettsiella	NA
OTU_1638	8.98491	-5.1808	0.900831	-5.75113	8.86479e-09	3.87252e-08	Bacteria	Proteobacteria	Deltaproteobacteria	Myxococcales	Sandaracinaceae	NA	NA
OTU_1574	7.23565	-5.25739	0.765611	-6.86692	6.56023e-12	4.73477e-11	Bacteria	Actinobacteria	Acidimicrobiia	Acidimicrobiales	Acidimicrobiaceae	Ilumatobacter	NA
OTU_479	30.8151	-5.25831	0.950268	-5.5335	3.13907e-08	1.15797e-07	Bacteria	Elusimicrobia	unidentified_Elusimicrobia	Lineage_I	unidentified_Lineage_I	Candidatus_Endomicrobium	NA
OTU_2915	7.58425	-5.30589	0.802715	-6.60993	3.84506e-11	2.20097e-10	Bacteria	Actinobacteria	Thermoleophilia	Solirubrobacterales	Elev-16S-1332	NA	NA
OTU_1309	7.58226	-5.31075	0.887875	-5.98142	2.21202e-09	1.11272e-08	Bacteria	Chloroflexi	Chloroflexia	Kallotenuales	AKIW781	NA	NA
OTU_1081	16.9533	-5.3438	0.828195	-6.45235	1.10126e-10	6.01827e-10	Bacteria	Proteobacteria	Alphaproteobacteria	Sphingomonadales	Erythrobacteraceae	NA	NA
OTU_793	9.33255	-5.61085	1.20768	-4.64596	3.3849e-06	8.7796e-06	Bacteria	Proteobacteria	Gammaproteobacteria	Cellvibrionales	Cellvibrionaceae	Cellvibrio	NA
OTU_2381	0.570344	-1.58819	1.24361	-1.27708	0.201576	0.230769	Bacteria	Proteobacteria	Alphaproteobacteria	Sphingomonadales	7B-8	NA	NA
OTU_2382	0.717033	-1.90338	1.28765	-1.47819	0.139358	0.165582	Bacteria	Firmicutes	Clostridia	Clostridiales	Heliobacteriaceae	Hydrogenispora	NA
OTU_2390	0.636339	-1.75901	1.31113	-1.3416	0.179726	0.208633	Bacteria	Proteobacteria	Alphaproteobacteria	Rhodospirillales	KCM-B-60	NA	NA
OTU_823	9.44311	-5.62385	1.0333	-5.44263	5.24992e-08	1.85423e-07	Bacteria	Cyanobacteria	Chloroplast	unidentified_Chloroplast	unidentified_Chloroplast	unidentified_Chloroplast	Phaseolus_vulgaris
OTU_1775	9.50386	-5.64393	1.01252	-5.57415	2.48736e-08	9.38413e-08	Bacteria	Acidobacteria	Holophagae	Subgroup_10	ABS-19	NA	NA
OTU_2453	2.1351	0.370529	0.734869	0.504211	0.614113	0.649317	Bacteria	Actinobacteria	unidentified_Actinobacteria	Corynebacteriales	Nocardiaceae	Nocardia	Nocardia_nova
OTU_906	20.9599	-5.66828	0.91404	-6.20135	5.59806e-10	2.90399e-09	Bacteria	Proteobacteria	Alphaproteobacteria	Rhodobacterales	Rhodobacteraceae	Paracoccus	NA
OTU_2500	0.705095	-1.86357	1.21355	-1.53564	0.124627	0.151008	Bacteria	Firmicutes	Bacilli	Bacillales	Bacillaceae	Bacillus	Bacillus_anthracis
OTU_1401	12.8062	-5.68975	0.772071	-7.36946	1.71317e-13	1.42193e-12	Bacteria	Proteobacteria	Alphaproteobacteria	Rhizobiales	unidentified_Rhizobiales	Rhizomicrobium	NA
OTU_713	83.0024	-5.86725	0.507043	-11.5715	5.74677e-31	4.76982e-29	Bacteria	Bacteroidetes	Cytophagia	Cytophagales	Cytophagaceae	NA	NA
OTU_1088	11.2178	-5.88087	0.784897	-7.49253	6.75559e-14	6.59664e-13	Bacteria	Gemmatimonadetes	Longimicrobia	Longimicrobiales	Longimicrobiaceae	NA	NA
OTU_2645	0.801538	-2.10764	1.15737	-1.82107	0.0685967	0.0903734	Bacteria	Proteobacteria	Alphaproteobacteria	Rhizobiales	MNG7	NA	NA
OTU_719	32.1862	-5.92277	0.76508	-7.74138	9.83422e-15	1.0203e-13	Bacteria	Actinobacteria	unidentified_Actinobacteria	Propionibacteriales	Nocardioidaceae	Kribbella	NA
OTU_2695	0.644735	-0.417746	1.10756	-0.377176	0.706043	0.737127	Bacteria	Proteobacteria	Alphaproteobacteria	Rhizobiales	DUNssu044	NA	NA
OTU_2699	0.690575	-1.88852	1.26747	-1.48999	0.136228	0.163869	Bacteria	Chlorobi	Chlorobia	Chlorobiales	SJA-28	unidentified_SJA-28	bacterium_enrichment_culture_clone_Anammox_14
OTU_939	33.083	-5.97878	0.745579	-8.01897	1.06638e-15	1.26442e-14	Bacteria	Proteobacteria	Alphaproteobacteria	Rhizobiales	Hyphomicrobiaceae	Devosia	NA
OTU_2771	0.73152	-1.21925	1.10289	-1.1055	0.268941	0.300089	Bacteria	Actinobacteria	unidentified_Actinobacteria	Micrococcales	Demequinaceae	Demequina	NA
OTU_2782	0.621754	-1.73156	1.19154	-1.45322	0.146163	0.172078	Bacteria	Proteobacteria	Alphaproteobacteria	Rhodospirillales	I-10	NA	NA
OTU_2801	1.19167	-2.15136	1.07405	-2.00304	0.0451734	0.0618427	Bacteria	Nitrospirae	Nitrospira	Nitrospirales	Nitrospiraceae	NA	NA
OTU_2841	0.288976	-0.628389	1.58585	-0.396246	0.691923	NA	Bacteria	Deinococcus-Thermus	Deinococci	Deinococcales	Trueperaceae	Truepera	NA
OTU_2907	0.557471	-1.53421	1.33374	-1.15031	0.250015	NA	Bacteria	Actinobacteria	unidentified_Actinobacteria	Micrococcales	Cellulomonadaceae	Cellulomonas	NA
OTU_1184	14.089	-6.20763	0.773617	-8.02417	1.02214e-15	1.26442e-14	Bacteria	Proteobacteria	Alphaproteobacteria	Rhizobiales	Xanthobacteraceae	Pseudolabrys	NA
OTU_2937	0.853381	-1.55803	1.00189	-1.55509	0.119924	0.146377	Bacteria	Proteobacteria	Deltaproteobacteria	Desulfurellales	Desulfurellaceae	H16	NA
OTU_2965	0.473506	-1.30448	1.41089	-0.924582	0.355184	NA	Bacteria	Bacteroidetes	unidentified_Bacteroidetes	Order_II	Rhodothermaceae	NA	NA
OTU_2968	0.254913	-0.391756	1.7515	-0.223669	0.823015	NA	Bacteria	Proteobacteria	Gammaproteobacteria	Xanthomonadales	Solimonadaceae	Polycyclovorans	NA
OTU_2994	0.425221	-1.15857	1.18362	-0.978838	0.32766	NA	Bacteria	Cyanobacteria	ML635J-21	unidentified_ML635J-21	unidentified_ML635J-21	unidentified_ML635J-21	Hyaloperonospora_arabidopsidis
OTU_3081	0.14149	0.348288	2.16087	0.161179	0.871952	NA	Bacteria	Verrucomicrobia	OPB35_soil_group	unidentified_OPB35_soil_group	unidentified_OPB35_soil_group	unidentified_OPB35_soil_group	bacterium_Ellin517
OTU_3094	0.103139	0.749727	2.89697	0.258797	0.795792	NA	Bacteria	Chloroflexi	TK10	unidentified_TK10	unidentified_TK10	unidentified_TK10	Chloroflexi_bacterium_OLB14
OTU_3100	0.676727	-1.86233	1.12025	-1.66243	0.0964273	0.12219	Bacteria	Actinobacteria	Thermoleophilia	Solirubrobacterales	FFCH13075	NA	NA
OTU_3116	0.888624	-2.23881	1.25428	-1.78494	0.0742716	0.0970794	Bacteria	Bacteroidetes	Sphingobacteriia	Sphingobacteriales	NS11-12_marine_group	NA	NA
OTU_3147	0.248874	-0.410579	3.01688	-0.136094	0.891747	NA	Bacteria	Proteobacteria	Alphaproteobacteria	Sphingomonadales	SWB04	NA	NA
OTU_1015	16.2855	-6.41571	0.790498	-8.11604	4.81633e-16	7.26828e-15	Bacteria	Proteobacteria	Deltaproteobacteria	Myxococcales	BIrii41	NA	NA
OTU_3300	0.883299	-2.19248	1.09599	-2.00046	0.0454507	0.0618427	Bacteria	Actinobacteria	Nitriliruptoria	Euzebyales	Euzebyaceae	NA	NA
OTU_674	17.3734	-6.50554	0.952591	-6.82931	8.53227e-12	5.90149e-11	Bacteria	Bacteroidetes	Sphingobacteriia	Sphingobacteriales	Saprospiraceae	NA	NA
OTU_3349	0.172406	1.75813	2.56105	0.686489	0.492405	NA	Bacteria	Proteobacteria	Alphaproteobacteria	Rhodospirillales	MSB-1E8	NA	NA
OTU_3382	0.494353	-1.37812	1.60153	-0.8605	0.389513	NA	Bacteria	Proteobacteria	Alphaproteobacteria	Rickettsiales	SM2D12	NA	NA
OTU_3435	0.150358	0.436373	2.14999	0.202965	0.839162	NA	Bacteria	Proteobacteria	Alphaproteobacteria	Rhodospirillales	AKYH478	NA	NA
OTU_3463	0.515158	-1.41731	1.98965	-0.71234	0.476254	NA	Bacteria	Actinobacteria	unidentified_Actinobacteria	Frankiales	Nakamurellaceae	Nakamurella	NA
OTU_3492	0.320136	-0.780114	1.37911	-0.565665	0.571621	NA	Bacteria	Actinobacteria	Acidimicrobiia	Acidimicrobiales	unidentified_Acidimicrobiales	Candidatus_Microthrix	NA
OTU_3548	0.289367	2.83222	3.06038	0.925446	0.354734	NA	Bacteria	Acidobacteria	Subgroup_2	unidentified_Subgroup_2	unidentified_Subgroup_2	unidentified_Subgroup_2	bacterium_Ellin7505
OTU_3592	0.213235	-0.102647	2.66997	-0.0384448	0.969333	NA	Bacteria	Firmicutes	Bacilli	Bacillales	Paenibacillaceae	Ammoniphilus	NA
OTU_3601	0.366134	-0.966008	1.68868	-0.57205	0.567288	NA	Bacteria	Proteobacteria	Alphaproteobacteria	Rhodospirillales	MNC12	NA	NA
OTU_3672	0.314225	2.10117	2.30855	0.910169	0.362733	NA	Bacteria	Actinobacteria	unidentified_Actinobacteria	Micrococcales	Dermabacteraceae	Brachybacterium	NA
OTU_3676	0.149898	2.47155	3.06038	0.807596	0.419323	NA	Bacteria	Proteobacteria	Gammaproteobacteria	Oceanospirillales	Halomonadaceae	NA	NA
OTU_3769	0.118888	2.47155	3.06038	0.807596	0.419323	NA	Bacteria	Acidobacteria	Holophagae	Subgroup_10	NS72	NA	NA
OTU_3778	0.669378	-1.20595	1.46824	-0.821356	0.411444	0.446403	Bacteria	Chloroflexi	Chloroflexia	Chloroflexales	Roseiflexaceae	Roseiflexus	NA
OTU_3787	0.375647	0.0961507	1.41385	0.0680062	0.945781	NA	Bacteria	Tectomicrobia	unidentified_Tectomicrobia	unidentified_Tectomicrobia	unidentified_Tectomicrobia	Candidatus_Entotheonella	NA
OTU_3841	0.115451	0.671191	3.05281	0.21986	0.82598	NA	Bacteria	Bacteroidetes	Sphingobacteriia	Sphingobacteriales	KD3-93	NA	NA
OTU_3879	0.371585	-0.059648	2.49463	-0.0239105	0.980924	NA	Bacteria	Proteobacteria	Deltaproteobacteria	Myxococcales	Myxococcaceae	Myxococcus	NA
OTU_3913	0.0934562	0.805304	2.96302	0.271785	0.785787	NA	Bacteria	Proteobacteria	Alphaproteobacteria	Rhizobiales	A0839	NA	NA
OTU_3978	0.167921	0.14996	1.7571	0.0853449	0.931987	NA	Bacteria	Actinobacteria	unidentified_Actinobacteria	Frankiales	Sporichthyaceae	Sporichthya	NA
OTU_3995	0.0837737	0.846946	3.05473	0.277257	0.781583	NA	Bacteria	Acidobacteria	Holophagae	Subgroup_10	Sva0725	NA	NA
OTU_4106	0.727114	-1.21113	1.0965	-1.10454	0.269357	0.300089	Bacteria	Proteobacteria	Alphaproteobacteria	Rhizobiales	Rhodobiaceae	NA	NA
OTU_4223	0.561727	-1.56607	1.09852	-1.42562	0.153978	0.180002	Bacteria	Proteobacteria	Gammaproteobacteria	Pseudomonadales	Pseudomonadaceae	Pseudomonas	NA
OTU_4246	0.688472	-1.80131	1.47865	-1.21821	0.223143	0.251984	Bacteria	Firmicutes	Bacilli	Bacillales	Planococcaceae	NA	NA
OTU_4248	0.107702	2.47155	3.06038	0.807596	0.419323	NA	Bacteria	Lentisphaerae	Lentisphaeria	Victivallales	Victivallaceae	NA	NA
OTU_4378	0.486271	-1.38235	1.94124	-0.712098	0.476404	NA	Bacteria	Chloroflexi	Chloroflexia	Chloroflexales	Chloroflexaceae	NA	NA
OTU_4864	0.331834	-0.758294	1.40754	-0.538737	0.590068	NA	Bacteria	Proteobacteria	Deltaproteobacteria	Myxococcales	mle1-27	NA	NA
OTU_4875	0.314763	-0.735842	1.57831	-0.466221	0.641057	NA	Bacteria	Thermomicrobia	unidentified_Thermomicrobia	Sphaerobacterales	Sphaerobacteraceae	Nitrolancea	NA
OTU_4915	0.136683	0.552235	2.15011	0.25684	0.797302	NA	Bacteria	Proteobacteria	Deltaproteobacteria	Bdellovibrionales	Bacteriovoracaceae	Peredibacter	NA
OTU_4991	4.62296	-1.00524	0.565519	-1.77754	0.0754788	0.0978865	Bacteria	Actinobacteria	unidentified_Actinobacteria	Actinomycetales	Actinomycetaceae	Actinomyces	NA
OTU_5045	0.299796	2.83222	3.06038	0.925446	0.354734	NA	Bacteria	Firmicutes	Bacilli	Bacillales	Alicyclobacillaceae	Tumebacillus	NA
OTU_5157	0.105617	0.678789	2.88828	0.235015	0.814197	NA	Bacteria	Proteobacteria	Alphaproteobacteria	Rickettsiales	TK34	NA	NA
OTU_5167	0.0483278	1.39784	3.05982	0.456836	0.647789	NA	Bacteria	Actinobacteria	unidentified_Actinobacteria	Frankiales	Frankiaceae	Jatrophihabitans	NA
OTU_5507	0.230279	2.83222	3.06038	0.925446	0.354734	NA	Bacteria	Actinobacteria	unidentified_Actinobacteria	Micrococcales	Brevibacteriaceae	Brevibacterium	NA
OTU_5531	0.434062	-1.20362	1.53029	-0.786533	0.431555	NA	Bacteria	Actinobacteria	Thermoleophilia	Solirubrobacterales	Parviterribacteraceae	Parviterribacter	NA
OTU_5699	0.804742	3.27555	2.21755	1.4771	0.139648	0.165582	Bacteria	Actinobacteria	unidentified_Actinobacteria	Frankiales	Acidothermaceae	Acidothermus	NA
OTU_5883	0.107702	2.47155	3.06038	0.807596	0.419323	NA	Bacteria	Cyanobacteria	unidentified_Cyanobacteria	SubsectionI	FamilyI	Prochlorococcus	NA
OTU_6106	0.667956	1.88773	1.19834	1.57529	0.115189	0.14164	Bacteria	Firmicutes	Clostridia	Clostridiales	Clostridiaceae_1	Clostridium_sensu_stricto_1	NA
OTU_6117	0.102325	0.986621	2.88865	0.341551	0.732689	NA	Bacteria	Actinobacteria	Thermoleophilia	Solirubrobacterales	Conexibacteraceae	Conexibacter	NA
OTU_6561	0.12247	2.47155	3.06038	0.807596	0.419323	NA	Bacteria	Lentisphaerae	Oligosphaeria	Oligosphaerales	Oligosphaeraceae	Z20	NA
OTU_661	25.6351	-7.06414	0.846016	-8.34989	6.83263e-17	1.13422e-15	Bacteria	Actinobacteria	unidentified_Actinobacteria	Streptosporangiales	Thermomonosporaceae	Actinomadura	NA
OTU_6883	0.405681	-1.10513	1.96721	-0.561774	0.57427	NA	Bacteria	Planctomycetes	Phycisphaerae	Tepidisphaerales	Tepidisphaeraceae	NA	NA
OTU_7341	0.0501754	1.75021	3.06038	0.571893	0.567394	NA	Bacteria	Proteobacteria	Deltaproteobacteria	Bradymonadales	unidentified_Bradymonadales	unidentified_Bradymonadales	Deltaproteobacteria_bacterium_canine_oral_taxon_266
OTU_7461	0.151146	0.259775	1.7535	0.148146	0.882227	NA	Bacteria	Actinobacteria	Rubrobacteria	Rubrobacterales	Rubrobacteriaceae	Rubrobacter	NA
OTU_7730	0.0490599	1.39784	3.05982	0.456836	0.647789	NA	Bacteria	Bacteroidetes	Flavobacteriia	Flavobacteriales	NS9_marine_group	NA	NA
OTU_7843	0.319804	2.83222	3.06038	0.925446	0.354734	NA	Bacteria	Firmicutes	Bacilli	Lactobacillales	Enterococcaceae	Enterococcus	NA
OTU_677	50.9566	-7.69221	0.7738	-9.94083	2.76517e-23	6.5574e-22	Bacteria	Bacteroidetes	Sphingobacteriia	Sphingobacteriales	Chitinophagaceae	Niastella	NA
OTU_8110	0.194859	2.11088	3.06038	0.689744	0.490355	NA	Bacteria	Actinobacteria	unidentified_Actinobacteria	Micrococcales	Bogoriellaceae	Georgenia	NA
OTU_8120	0.45342	0.854413	1.40868	0.606536	0.544159	NA	Bacteria	Firmicutes	Bacilli	Bacillales	Thermoactinomycetaceae	Thermoactinomyces	NA

## Sheet: 28Art_vs_28Mot
taxon_id	baseMean	log2FoldChange	lfcSE	stat	pvalue	padj	Kingdom	Phylum	Class	Order	Family	Genus	Species
OTU_5	48.679	1.26993	0.689781	1.84106	0.0656134	0.132399	Bacteria	Proteobacteria	Gammaproteobacteria	Enterobacteriales	Enterobacteriaceae	Escherichia-Shigella	Escherichia_coli
OTU_97	405.558	7.86678	0.979984	8.02745	9.95186e-16	2.24912e-14	Bacteria	Firmicutes	Clostridia	Halanaerobiales	ODP1230B8.23	NA	NA
OTU_33	2081.42	1.30165	0.881939	1.4759	0.139971	0.235825	Bacteria	Spirochaetes	unidentified_Spirochaetes	Spirochaetales	Spirochaetaceae	Sphaerochaeta	NA
OTU_67	2547.92	7.12602	0.556125	12.8137	1.37413e-37	1.55277e-35	Bacteria	Bacteroidetes	Bacteroidia	Bacteroidales	Bacteroidales_BS11_gut_group	NA	NA
OTU_43	10069.7	0.105844	0.508748	0.208047	0.835192	0.890346	Bacteria	Bacteroidetes	Bacteroidia	Bacteroidales	Prevotellaceae	NA	NA
OTU_630	16.4719	5.51179	0.808654	6.81602	9.36004e-12	1.32211e-10	Bacteria	Firmicutes	Bacilli	Lactobacillales	Lactobacillaceae	Lactobacillus	NA
OTU_197	151.792	4.75687	0.777956	6.11457	9.68151e-10	9.11676e-09	Bacteria	Actinobacteria	Coriobacteriia	Coriobacteriales	Coriobacteriaceae	Atopobium	NA
OTU_1070	3.76466	4.41576	1.15335	3.82865	0.000128849	0.000502069	Bacteria	Acidobacteria	unidentified_Acidobacteria	Acidobacteriales	Acidobacteriaceae_(Subgroup_1)	NA	NA
OTU_1566	2.77137	4.35608	0.888739	4.90142	9.51488e-07	6.71988e-06	Bacteria	Actinobacteria	unidentified_Actinobacteria	Pseudonocardiales	Pseudonocardiaceae	Saccharopolyspora	Saccharopolyspora_rectivirgula
OTU_74	923.978	-1.14409	0.754239	-1.51688	0.129298	0.221373	Bacteria	Firmicutes	Erysipelotrichia	Erysipelotrichales	Erysipelotrichaceae	Erysipelotrichaceae_UCG-004	NA
OTU_80	163.703	0.454633	0.70686	0.643173	0.520112	0.637826	Bacteria	Proteobacteria	Gammaproteobacteria	Aeromonadales	Succinivibrionaceae	Ruminobacter	Ruminobacter_amylophilus
OTU_1405	1.60199	3.92909	1.10599	3.55257	0.000381489	0.00130631	Bacteria	Actinobacteria	unidentified_Actinobacteria	Bifidobacteriales	Bifidobacteriaceae	Bifidobacterium	Bifidobacterium_bifidum
OTU_1066	1.34248	3.69358	1.44014	2.56474	0.0103255	0.0259284	Bacteria	Acidobacteria	Solibacteres	Solibacterales	Solibacteraceae_(Subgroup_3)	Bryobacter	NA
OTU_676	18.07	3.48697	0.515601	6.76293	1.35231e-11	1.6979e-10	Bacteria	Proteobacteria	Gammaproteobacteria	Pasteurellales	Pasteurellaceae	NA	NA
OTU_1749	1.1058	3.42329	1.41804	2.4141	0.0157742	0.0370531	Bacteria	Proteobacteria	Alphaproteobacteria	Rhodospirillales	DA111	NA	NA
OTU_1702	1.10765	3.41574	1.14659	2.97905	0.00289144	0.00831134	Bacteria	Firmicutes	Clostridia	Clostridiales	Syntrophomonadaceae	Syntrophomonas	NA
OTU_1789	1.057	3.35261	1.39263	2.40738	0.0160673	0.0370531	Bacteria	Actinobacteria	unidentified_Actinobacteria	Actinopolysporales	Actinopolysporaceae	unidentified_Actinopolysporaceae	Saccharopolyspora_rectivirgula
OTU_174	17.4254	0.0219401	0.517751	0.0423758	0.966199	0.974826	Bacteria	Bacteroidetes	Bacteroidia	Bacteroidales	Bacteroidales_S24-7_group	NA	NA
OTU_181	343.911	0.0627404	0.791929	0.0792248	0.936854	0.953734	Bacteria	Bacteroidetes	Bacteroidia	Bacteroidales	Porphyromonadaceae	Petrimonas	Petrimonas_sp._canine_oral_taxon_434
OTU_243	84.8706	3.26	0.739787	4.40668	1.04969e-05	6.24287e-05	Bacteria	Firmicutes	Clostridia	Clostridiales	Peptococcaceae	NA	NA
OTU_203	5.10356	0.5868	0.965022	0.608069	0.543142	0.639323	Bacteria	Elusimicrobia	unidentified_Elusimicrobia	Elusimicrobiales	Elusimicrobiaceae	Elusimicrobium	NA
OTU_348	113.294	3.2253	0.616683	5.23007	1.69446e-07	1.36767e-06	Bacteria	Synergistetes	Synergistia	Synergistales	Synergistaceae	Pyramidobacter	NA
OTU_1139	0.916199	3.14964	1.25537	2.50892	0.01211	0.0291154	Bacteria	Proteobacteria	Alphaproteobacteria	Caulobacterales	Caulobacteraceae	Caulobacter	NA
OTU_247	3.51971	0.495908	0.875734	0.566277	0.571205	0.658635	Bacteria	Proteobacteria	Epsilonproteobacteria	Campylobacterales	Campylobacteraceae	Campylobacter	NA
OTU_258	17.182	-0.789235	0.875016	-0.901966	0.367075	0.518493	Bacteria	Firmicutes	Clostridia	Clostridiales	Peptostreptococcaceae	Filifactor	NA
OTU_646	13.3075	3.00768	0.948454	3.17114	0.00151843	0.00463738	Bacteria	Spirochaetes	unidentified_Spirochaetes	Spirochaetales	PL-11B10	NA	NA
OTU_285	176.621	-0.0894188	0.764013	-0.117038	0.90683	0.931561	Bacteria	Firmicutes	Negativicutes	Selenomonadales	Acidaminococcaceae	Succiniclasticum	NA
OTU_1061	1.13155	2.52425	1.06996	2.35921	0.0183139	0.040797	Bacteria	Proteobacteria	Alphaproteobacteria	Rhizobiales	Methylobacteriaceae	Microvirga	NA
OTU_331	117.997	0.520313	0.598446	0.86944	0.384606	0.523106	Bacteria	Bacteroidetes	Bacteroidia	Bacteroidales	Bacteroidales_UCG-001	NA	NA
OTU_34	2736.2	2.52	0.629175	4.00525	6.19514e-05	0.00028002	Bacteria	Firmicutes	Clostridia	Clostridiales	Christensenellaceae	Christensenellaceae_R-7_group	NA
OTU_4991	7.98874	2.48598	0.861684	2.88503	0.0039138	0.01053	Bacteria	Actinobacteria	unidentified_Actinobacteria	Actinomycetales	Actinomycetaceae	Actinomyces	NA
OTU_439	133.662	-0.167219	0.64428	-0.259544	0.795216	0.855804	Bacteria	Bacteroidetes	Bacteroidia	Bacteroidales	unidentified_Bacteroidales	Phocaeicola	NA
OTU_534	1.07458	2.41581	1.02486	2.35721	0.0184128	0.040797	Bacteria	Actinobacteria	unidentified_Actinobacteria	Micrococcales	Micrococcaceae	NA	NA
OTU_479	10.6889	-1.40368	0.824862	-1.70171	0.0888091	0.170092	Bacteria	Elusimicrobia	unidentified_Elusimicrobia	Lineage_I	unidentified_Lineage_I	Candidatus_Endomicrobium	NA
OTU_206	45.2883	2.28555	0.623798	3.66392	0.000248382	0.000935572	Bacteria	Fibrobacteres	Fibrobacteria	Fibrobacterales	Fibrobacteraceae	Fibrobacter	NA
OTU_55	418.433	2.10046	0.599901	3.50135	0.000462907	0.00153849	Bacteria	Proteobacteria	Betaproteobacteria	Neisseriales	Neisseriaceae	NA	NA
OTU_6	68.0841	1.96292	0.491897	3.9905	6.59336e-05	0.000281389	Bacteria	Firmicutes	Bacilli	Lactobacillales	Streptococcaceae	Streptococcus	NA
OTU_2371	23.4044	1.90747	0.465751	4.09548	4.21298e-05	0.000198361	Bacteria	Bacteroidetes	Bacteroidia	Bacteroidales	Bacteroidaceae	Bacteroides	NA
OTU_1776	2.76821	1.84524	0.717911	2.5703	0.0101611	0.0259284	Bacteria	Actinobacteria	unidentified_Actinobacteria	Micrococcales	Microbacteriaceae	NA	NA
OTU_498	37.205	1.41809	0.562083	2.52291	0.0116388	0.0285911	Bacteria	Proteobacteria	Deltaproteobacteria	Desulfovibrionales	Desulfovibrionaceae	Desulfovibrio	NA
OTU_585	0.518961	1.12689	1.39069	0.81031	0.417762	0.542611	Bacteria	Actinobacteria	unidentified_Actinobacteria	Micromonosporales	Micromonosporaceae	Actinoplanes	NA
OTU_620	1.54256	-0.535837	0.87189	-0.61457	0.538839	0.639323	Bacteria	Proteobacteria	Alphaproteobacteria	Rhizobiales	Bradyrhizobiaceae	Bradyrhizobium	NA
OTU_101	4154.44	-1.09159	0.408425	-2.67267	0.00752496	0.0197749	Bacteria	Firmicutes	Clostridia	Clostridiales	Ruminococcaceae	Ruminococcaceae_NK4A214_group	NA
OTU_536	20.4786	-1.62794	0.54744	-2.97373	0.00294207	0.00831134	Bacteria	Proteobacteria	Gammaproteobacteria	Pseudomonadales	Moraxellaceae	Moraxella	Moraxella_oblonga
OTU_674	0.145779	-1.05988	3.06038	-0.346323	0.7291	NA	Bacteria	Bacteroidetes	Sphingobacteriia	Sphingobacteriales	Saprospiraceae	NA	NA
OTU_155	441.543	-1.6554	0.384399	-4.30647	1.65883e-05	9.3724e-05	Bacteria	Firmicutes	Clostridia	Clostridiales	Family_XIII	[Eubacterium]_nodatum_group	NA
OTU_677	0.30273	-0.699222	1.90886	-0.366304	0.714139	0.775939	Bacteria	Bacteroidetes	Sphingobacteriia	Sphingobacteriales	Chitinophagaceae	Niastella	NA
OTU_686	7.84001	-1.46786	0.658942	-2.2276	0.0259073	0.0562986	Bacteria	Firmicutes	Bacilli	Bacillales	Staphylococcaceae	Staphylococcus	Staphylococcus_equorum
OTU_710	0.0981999	0.382799	3.06038	0.125082	0.900459	NA	Bacteria	Acidobacteria	Subgroup_6	unidentified_Subgroup_6	unidentified_Subgroup_6	unidentified_Subgroup_6	Acidobacteria_bacterium_CB_286306
OTU_713	1.14634	1.06359	0.960402	1.10744	0.268103	0.403942	Bacteria	Bacteroidetes	Cytophagia	Cytophagales	Cytophagaceae	NA	NA
OTU_719	0.402811	1.36371	1.82227	0.748356	0.454246	0.576739	Bacteria	Actinobacteria	unidentified_Actinobacteria	Propionibacteriales	Nocardioidaceae	Kribbella	NA
OTU_757	0.503439	2.27277	1.54746	1.46871	0.141912	0.235825	Bacteria	Acidobacteria	Blastocatellia	unidentified_Blastocatellia	Blastocatellaceae_(Subgroup_4)	NA	NA
OTU_793	0.119386	-0.33854	3.06038	-0.11062	0.911917	NA	Bacteria	Proteobacteria	Gammaproteobacteria	Cellvibrionales	Cellvibrionaceae	Cellvibrio	NA
OTU_823	0.276025	-1.8057	2.84717	-0.634208	0.525945	0.637826	Bacteria	Cyanobacteria	Chloroplast	unidentified_Chloroplast	unidentified_Chloroplast	unidentified_Chloroplast	Phaseolus_vulgaris
OTU_835	0.478967	-1.36756	1.58706	-0.861691	0.388857	0.523106	Bacteria	Proteobacteria	Epsilonproteobacteria	Campylobacterales	Helicobacteraceae	Helicobacter	Helicobacter_sp._MIT_01-6451
OTU_906	0.470395	-0.69627	1.45765	-0.477666	0.632888	0.710734	Bacteria	Proteobacteria	Alphaproteobacteria	Rhodobacterales	Rhodobacteraceae	Paracoccus	NA
OTU_907	0.876969	0.218379	1.23449	0.176898	0.859588	0.903352	Bacteria	Proteobacteria	Betaproteobacteria	Nitrosomonadales	Nitrosomonadaceae	NA	NA
OTU_939	1.42783	-1.39852	1.01917	-1.37221	0.169999	0.270562	Bacteria	Proteobacteria	Alphaproteobacteria	Rhizobiales	Hyphomicrobiaceae	Devosia	NA
OTU_1007	2.03593	1.11289	0.767388	1.45023	0.146996	0.240732	Bacteria	Proteobacteria	Betaproteobacteria	Burkholderiales	Comamonadaceae	Ramlibacter	NA
OTU_72	99.6825	-1.7909	0.459702	-3.89579	9.78796e-05	0.000395014	Bacteria	Firmicutes	Negativicutes	Selenomonadales	Veillonellaceae	Veillonella	Veillonella_ratti
OTU_47	367.443	-1.96767	0.583225	-3.37377	0.000741459	0.00239385	Bacteria	Firmicutes	Clostridia	Clostridiales	Clostridiales_vadinBB60_group	NA	NA
OTU_482	50.957	-2.00466	0.654873	-3.06115	0.00220491	0.00655672	Bacteria	Chloroflexi	Anaerolineae	Anaerolineales	Anaerolineaceae	NA	NA
OTU_1081	0.27186	1.40879	1.9161	0.73524	0.462194	NA	Bacteria	Proteobacteria	Alphaproteobacteria	Sphingomonadales	Erythrobacteraceae	NA	NA
OTU_1328	13.1216	-2.74903	0.655579	-4.19329	2.74934e-05	0.00013551	Bacteria	Proteobacteria	Gammaproteobacteria	Cardiobacteriales	Cardiobacteriaceae	Suttonella	NA
OTU_1088	0.115502	-0.33854	3.06038	-0.11062	0.911917	NA	Bacteria	Gemmatimonadetes	Longimicrobia	Longimicrobiales	Longimicrobiaceae	NA	NA
OTU_173	5077.96	-2.88376	0.466963	-6.17556	6.59303e-10	6.77284e-09	Bacteria	Firmicutes	Clostridia	Clostridiales	Lachnospiraceae	Oribacterium	NA
OTU_362	58.4713	-3.21883	0.712596	-4.51704	6.27093e-06	3.93675e-05	Bacteria	Firmicutes	Clostridia	Clostridiales	Family_XI	unidentified_Family_XI	rumen_bacterium_NC-34
OTU_1303	181.804	-3.32542	0.915629	-3.63185	0.0002814	0.00102575	Bacteria	Fusobacteria	Fusobacteriia	Fusobacteriales	Fusobacteriaceae	Fusobacterium	NA
OTU_1171	0.313811	1.62021	1.5962	1.01504	0.310086	0.455062	Bacteria	Actinobacteria	unidentified_Actinobacteria	Frankiales	Geodermatophilaceae	NA	NA
OTU_1184	0.324365	-1.43758	1.88319	-0.763373	0.445241	0.57173	Bacteria	Proteobacteria	Alphaproteobacteria	Rhizobiales	Xanthobacteraceae	Pseudolabrys	NA
OTU_1212	0.80027	-2.84546	1.53447	-1.85436	0.0636878	0.130849	Bacteria	Bacteroidetes	Sphingobacteriia	Sphingobacteriales	Sphingobacteriaceae	Arcticibacter	NA
OTU_1643	4.60407	-3.69083	0.92598	-3.98587	6.72346e-05	0.000281389	Bacteria	Proteobacteria	Alphaproteobacteria	Rhodospirillales	Rhodospirillaceae	NA	NA
OTU_1319	1.50403	0.981306	0.852758	1.15074	0.249837	0.386735	Bacteria	Proteobacteria	Gammaproteobacteria	Xanthomonadales	Xanthomonadaceae	Dokdonella	NA
OTU_1131	1.96291	-4.5895	1.56927	-2.92461	0.00344891	0.00950553	Bacteria	Proteobacteria	Deltaproteobacteria	Oligoflexales	0319-6G20	NA	NA
OTU_1357	1.92718	1.57676	0.792282	1.99015	0.0465743	0.0974611	Bacteria	Proteobacteria	Alphaproteobacteria	Sphingomonadales	Sphingomonadaceae	Sphingomonas	Sphingomonas_mali
OTU_1378	2.44503	0.846612	0.76068	1.11297	0.265722	0.403942	Bacteria	Proteobacteria	Betaproteobacteria	Burkholderiales	Alcaligenaceae	Bordetella	NA
OTU_1394	2.17265	0.394967	0.832665	0.47434	0.635257	0.710734	Bacteria	Lentisphaerae	Lentisphaeria	Victivallales	vadinBE97	NA	NA
OTU_1401	0.309466	0.81134	1.92596	0.421266	0.673561	0.738955	Bacteria	Proteobacteria	Alphaproteobacteria	Rhizobiales	unidentified_Rhizobiales	Rhizomicrobium	NA
OTU_528	16.3651	-4.61027	0.730551	-6.31067	2.77824e-10	3.13942e-09	Bacteria	Bacteroidetes	Bacteroidia	Bacteroidales	Bacteroidales_RF16_group	NA	NA
OTU_1408	2.16229	1.23566	0.761615	1.62243	0.104712	0.190846	Bacteria	Gemmatimonadetes	unidentified_Gemmatimonadetes	Gemmatimonadales	Gemmatimonadaceae	NA	NA
OTU_1415	0.564359	-2.22712	1.36043	-1.63707	0.101616	0.18824	Bacteria	Proteobacteria	Alphaproteobacteria	Rhizobiales	Phyllobacteriaceae	Mesorhizobium	Mesorhizobium_ciceri
OTU_2178	2.26936	-4.81531	1.14854	-4.19257	2.75816e-05	0.00013551	Bacteria	Proteobacteria	Gammaproteobacteria	Legionellales	Coxiellaceae	Rickettsiella	NA
OTU_463	17.2512	-4.83502	0.96402	-5.01548	5.29014e-07	3.98524e-06	Bacteria	Bacteroidetes	Flavobacteriia	Flavobacteriales	Flavobacteriaceae	Capnocytophaga	NA
OTU_1487	0.145779	-1.05988	3.06038	-0.346323	0.7291	NA	Bacteria	Bacteroidetes	Sphingobacteriia	Sphingobacteriales	env.OPS_17	NA	NA
OTU_1530	0.844154	3.01486	1.76052	1.71248	0.0868084	0.169127	Bacteria	Firmicutes	Clostridia	Thermoanaerobacterales	Thermoanaerobacteraceae	Gelria	NA
OTU_1549	0.137584	-1.05988	3.06038	-0.346323	0.7291	NA	Bacteria	Gracilibacteria	unidentified_Gracilibacteria	unidentified_Gracilibacteria	unidentified_Gracilibacteria	unidentified_Gracilibacteria	NA
OTU_1553	0.798882	2.01422	1.21731	1.65464	0.0979968	0.184561	Bacteria	Actinobacteria	unidentified_Actinobacteria	Corynebacteriales	Corynebacteriaceae	Corynebacterium_1	NA
OTU_1160	12.4456	-4.92511	1.1519	-4.27565	1.90582e-05	0.000102551	Bacteria	Bacteroidetes	Bacteroidia	Bacteroidales	Marinilabiaceae	NA	NA
OTU_1574	0.294341	-1.87942	2.26872	-0.828407	0.40744	0.535357	Bacteria	Actinobacteria	Acidimicrobiia	Acidimicrobiales	Acidimicrobiaceae	Ilumatobacter	NA
OTU_1599	0.732702	2.81596	1.7674	1.59327	0.111099	0.199273	Bacteria	Proteobacteria	Deltaproteobacteria	Oligoflexales	Oligoflexaceae	unidentified_Oligoflexaceae	Spirobacillus_sp._BFE32B
OTU_1602	0.0883127	0.382799	3.06038	0.125082	0.900459	NA	Bacteria	Proteobacteria	Deltaproteobacteria	Myxococcales	Archangiaceae	NA	NA
OTU_1619	0.312691	1.60655	1.85937	0.864029	0.387572	0.523106	Bacteria	Proteobacteria	Gammaproteobacteria	Xanthomonadales	unidentified_Xanthomonadales	Acidibacter	NA
OTU_1620	1434.85	-0.00758364	0.414103	-0.0183134	0.985389	0.985389	Bacteria	Bacteroidetes	Bacteroidia	Bacteroidales	Rikenellaceae	SP3-e08	NA
OTU_1638	0.0582601	0.02213	3.06038	0.00723111	0.99423	NA	Bacteria	Proteobacteria	Deltaproteobacteria	Myxococcales	Sandaracinaceae	NA	NA
OTU_1669	3.21391	-5.29771	1.64131	-3.22774	0.00124773	0.00391649	Bacteria	SR1_(Absconditabacteria)	unidentified_SR1_(Absconditabacteria)	unidentified_SR1_(Absconditabacteria)	unidentified_SR1_(Absconditabacteria)	unidentified_SR1_(Absconditabacteria)	NA
OTU_1656	0.0717008	0.02213	3.06038	0.00723111	0.99423	NA	Bacteria	Proteobacteria	Alphaproteobacteria	Rhodospirillales	JG37-AG-20	NA	NA
OTU_1085	3.47756	-5.42283	1.15628	-4.68991	2.73328e-06	1.81683e-05	Bacteria	Firmicutes	Clostridia	Clostridiales	Eubacteriaceae	Anaerofustis	NA
OTU_1700	1.31721	-2.24993	1.12576	-1.99858	0.0456539	0.0973376	Bacteria	Firmicutes	Bacilli	Lactobacillales	Aerococcaceae	Facklamia	NA
OTU_1476	5.55226	-6.07603	1.69963	-3.57492	0.000350341	0.00123714	Bacteria	Fusobacteria	Fusobacteriia	Fusobacteriales	Leptotrichiaceae	Caviibacter	NA
OTU_1446	5.63054	-6.1093	1.13593	-5.37822	7.52248e-08	6.53877e-07	Bacteria	Proteobacteria	Alphaproteobacteria	Rickettsiales	unidentified_Rickettsiales	Candidatus_Hepatincola	NA
OTU_1775	0.0717008	0.02213	3.06038	0.00723111	0.99423	NA	Bacteria	Acidobacteria	Holophagae	Subgroup_10	ABS-19	NA	NA
OTU_569	66.6093	-6.19673	0.756282	-8.19368	2.53366e-16	7.15759e-15	Bacteria	Firmicutes	Clostridia	Clostridiales	Defluviitaleaceae	Defluviitaleaceae_UCG-011	NA
OTU_261	1633.39	-8.65351	0.895909	-9.65891	4.50626e-22	1.69736e-20	Bacteria	Tenericutes	Mollicutes	Anaeroplasmatales	Anaeroplasmataceae	Anaeroplasma	Anaeroplasma_varium
OTU_1791	0.0717008	-0.699209	3.06038	-0.228471	0.81928	NA	Bacteria	Proteobacteria	Deltaproteobacteria	Myxococcales	Polyangiaceae	Sorangium	NA
OTU_1858	0.345231	1.01311	1.61549	0.62712	0.530581	0.637826	Bacteria	Proteobacteria	Deltaproteobacteria	Myxococcales	Haliangiaceae	Haliangium	NA
OTU_1859	0.274361	-0.338547	2.28147	-0.14839	0.882035	0.914403	Bacteria	Actinobacteria	unidentified_Actinobacteria	Propionibacteriales	Propionibacteriaceae	Propionibacterium	NA
OTU_1919	1.05133	1.33172	1.11873	1.19038	0.233898	0.36709	Bacteria	Actinobacteria	unidentified_Actinobacteria	Corynebacteriales	Dietziaceae	Dietzia	NA
OTU_1961	0.0573559	-0.699209	3.06038	-0.228471	0.81928	NA	Bacteria	Proteobacteria	Deltaproteobacteria	Bdellovibrionales	Bdellovibrionaceae	Bdellovibrio	NA
OTU_2027	0.185813	0.0221251	2.43094	0.00910145	0.992738	NA	Bacteria	Cyanobacteria	unidentified_Cyanobacteria	SubsectionIV	FamilyI	Anabaena	NA
OTU_2071	1.85528	-0.788404	0.820225	-0.961204	0.33645	0.487421	Bacteria	Proteobacteria	Alphaproteobacteria	Rhizobiales	Rhizobiaceae	Neorhizobium	NA
OTU_2130	0.0717008	0.02213	3.06038	0.00723111	0.99423	NA	Bacteria	Proteobacteria	Alphaproteobacteria	Rickettsiales	Mitochondria	NA	NA
OTU_2131	0.458872	0.849693	1.47057	0.577797	0.563401	0.656333	Bacteria	Actinobacteria	Thermoleophilia	Gaiellales	Gaiellaceae	Gaiella	NA
OTU_2157	0.289978	0.393027	2.28408	0.172073	0.86338	0.903352	Bacteria	Actinobacteria	unidentified_Actinobacteria	Micrococcales	Intrasporangiaceae	Knoellia	NA
OTU_2173	0.557884	1.89414	1.33842	1.41521	0.157008	0.253456	Bacteria	Firmicutes	Bacilli	Lactobacillales	Carnobacteriaceae	Trichococcus	Trichococcus_collinsii
OTU_88	2365.23	-9.26933	1.21775	-7.61187	2.70157e-14	5.08796e-13	Bacteria	Saccharibacteria	unidentified_Saccharibacteria	unidentified_Saccharibacteria	unidentified_Saccharibacteria	Candidatus_Saccharimonas	NA
OTU_2181	0.958281	2.18949	1.26734	1.72763	0.0840552	0.166636	Bacteria	Proteobacteria	Betaproteobacteria	Burkholderiales	Oxalobacteraceae	Massilia	NA
OTU_319	56.6415	-9.43614	1.29254	-7.30046	2.86786e-13	4.62955e-12	Bacteria	Tenericutes	Mollicutes	Mycoplasmatales	Mycoplasmataceae	NA	NA
OTU_2410	0.399298	0.615775	1.43731	0.428423	0.668343	0.738955	Bacteria	Actinobacteria	unidentified_Actinobacteria	Corynebacteriales	Mycobacteriaceae	Mycobacterium	NA
OTU_2442	0.387832	1.88692	2.76249	0.683053	0.494574	0.614141	Bacteria	Proteobacteria	Betaproteobacteria	Burkholderiales	Burkholderiaceae	Lautropia	NA
OTU_2453	0.664267	2.12361	1.38651	1.53162	0.125616	0.218378	Bacteria	Actinobacteria	unidentified_Actinobacteria	Corynebacteriales	Nocardiaceae	Nocardia	Nocardia_nova
OTU_2500	0.577754	-2.32085	1.47705	-1.57128	0.116118	0.205021	Bacteria	Firmicutes	Bacilli	Bacillales	Bacillaceae	Bacillus	Bacillus_anthracis
OTU_2564	0.0406272	0.02213	3.06038	0.00723111	0.99423	NA	Bacteria	Proteobacteria	Alphaproteobacteria	Rhodospirillales	Acetobacteraceae	Roseomonas	NA
OTU_2645	0.191766	-1.42056	2.41397	-0.588474	0.556214	NA	Bacteria	Proteobacteria	Alphaproteobacteria	Rhizobiales	MNG7	NA	NA
OTU_2695	0.101029	0.382799	3.06038	0.125082	0.900459	NA	Bacteria	Proteobacteria	Alphaproteobacteria	Rhizobiales	DUNssu044	NA	NA
OTU_2699	0.265516	-1.77702	2.29438	-0.774511	0.438629	NA	Bacteria	Chlorobi	Chlorobia	Chlorobiales	SJA-28	unidentified_SJA-28	bacterium_enrichment_culture_clone_Anammox_14
OTU_2771	0.0463543	0.02213	3.06038	0.00723111	0.99423	NA	Bacteria	Actinobacteria	unidentified_Actinobacteria	Micrococcales	Demequinaceae	Demequina	NA
OTU_2801	0.0406272	0.02213	3.06038	0.00723111	0.99423	NA	Bacteria	Nitrospirae	Nitrospira	Nitrospirales	Nitrospiraceae	NA	NA
OTU_2832	0.739653	-0.874079	1.72014	-0.508144	0.611352	0.697806	Bacteria	Planctomycetes	Planctomycetacia	Planctomycetales	Planctomycetaceae	p-1088-a5_gut_group	NA
OTU_2915	0.118055	-0.33854	3.06038	-0.11062	0.911917	NA	Bacteria	Actinobacteria	Thermoleophilia	Solirubrobacterales	Elev-16S-1332	NA	NA
OTU_2937	0.411127	1.3885	1.90171	0.730133	0.465309	0.584221	Bacteria	Proteobacteria	Deltaproteobacteria	Desulfurellales	Desulfurellaceae	H16	NA
OTU_3148	0.200641	0.361563	2.43439	0.148523	0.88193	NA	Bacteria	Actinobacteria	unidentified_Actinobacteria	Kineosporiales	Kineosporiaceae	Quadrisphaera	NA
OTU_3338	0.0505145	0.02213	3.06038	0.00723111	0.99423	NA	Bacteria	Proteobacteria	Alphaproteobacteria	Rhizobiales	Methylocystaceae	Methylocystis	NA
OTU_3349	0.0505145	0.02213	3.06038	0.00723111	0.99423	NA	Bacteria	Proteobacteria	Alphaproteobacteria	Rhodospirillales	MSB-1E8	NA	NA
OTU_3492	0.200498	0.361562	2.43476	0.1485	0.881948	NA	Bacteria	Actinobacteria	Acidimicrobiia	Acidimicrobiales	unidentified_Acidimicrobiales	Candidatus_Microthrix	NA
OTU_3548	0.0717008	0.02213	3.06038	0.00723111	0.99423	NA	Bacteria	Acidobacteria	Subgroup_2	unidentified_Subgroup_2	unidentified_Subgroup_2	unidentified_Subgroup_2	bacterium_Ellin7505
OTU_3672	0.139515	0.72104	3.05988	0.235643	0.81371	NA	Bacteria	Actinobacteria	unidentified_Actinobacteria	Micrococcales	Dermabacteraceae	Brachybacterium	NA
OTU_3676	0.0476854	0.02213	3.06038	0.00723111	0.99423	NA	Bacteria	Proteobacteria	Gammaproteobacteria	Oceanospirillales	Halomonadaceae	NA	NA
OTU_3769	0.0505145	0.02213	3.06038	0.00723111	0.99423	NA	Bacteria	Acidobacteria	Holophagae	Subgroup_10	NS72	NA	NA
OTU_3852	0.135599	-1.05988	3.06038	-0.346323	0.7291	NA	Bacteria	Bacteroidetes	Sphingobacteriia	Sphingobacteriales	Filobacteriaceae	Filobacterium	NA
OTU_3959	0.0505145	0.02213	3.06038	0.00723111	0.99423	NA	Bacteria	Proteobacteria	Deltaproteobacteria	Myxococcales	Nannocystaceae	Nannocystis	NA
OTU_4003	0.0406272	0.02213	3.06038	0.00723111	0.99423	NA	Bacteria	Actinobacteria	Acidimicrobiia	Acidimicrobiales	OM1_clade	NA	NA
OTU_4106	0.177931	-0.699217	2.4546	-0.28486	0.775751	NA	Bacteria	Proteobacteria	Alphaproteobacteria	Rhizobiales	Rhodobiaceae	NA	NA
OTU_4168	0.173992	-0.699217	2.46696	-0.283432	0.776846	NA	Bacteria	Proteobacteria	Deltaproteobacteria	Desulfobacterales	Desulfobulbaceae	Desulfobulbus	NA
OTU_4223	0.360399	-1.41381	1.59764	-0.884937	0.37619	0.523106	Bacteria	Proteobacteria	Gammaproteobacteria	Pseudomonadales	Pseudomonadaceae	Pseudomonas	NA
OTU_4246	0.164409	0.754944	3.05965	0.246742	0.805108	NA	Bacteria	Firmicutes	Bacilli	Bacillales	Planococcaceae	NA	NA
OTU_108	1135.62	-13.7613	1.14382	-12.0309	2.44355e-33	1.3806e-31	Bacteria	Bacteroidetes	Bacteroidia	Bacteroidales	p-2534-18B5_gut_group	NA	NA
OTU_5045	0.0582601	0.02213	3.06038	0.00723111	0.99423	NA	Bacteria	Firmicutes	Bacilli	Bacillales	Alicyclobacillaceae	Tumebacillus	NA
OTU_5167	0.146573	0.735098	2.56448	0.286647	0.774383	NA	Bacteria	Actinobacteria	unidentified_Actinobacteria	Frankiales	Frankiaceae	Jatrophihabitans	NA
OTU_5507	0.0505145	0.02213	3.06038	0.00723111	0.99423	NA	Bacteria	Actinobacteria	unidentified_Actinobacteria	Micrococcales	Brevibacteriaceae	Brevibacterium	NA
OTU_5699	0.152955	0.72104	3.05988	0.235643	0.81371	NA	Bacteria	Actinobacteria	unidentified_Actinobacteria	Frankiales	Acidothermaceae	Acidothermus	NA
OTU_6106	1.63463	1.28865	1.42299	0.90559	0.365153	0.518493	Bacteria	Firmicutes	Clostridia	Clostridiales	Clostridiaceae_1	Clostridium_sensu_stricto_1	NA
OTU_6345	0.125418	-1.05988	3.06038	-0.346323	0.7291	NA	Bacteria	Proteobacteria	Gammaproteobacteria	Alteromonadales	Idiomarinaceae	Aliidiomarina	NA
OTU_6561	0.301739	1.57041	1.88973	0.831025	0.40596	0.535357	Bacteria	Lentisphaerae	Oligosphaeria	Oligosphaerales	Oligosphaeraceae	Z20	NA
OTU_7341	0.0670274	0.02213	3.06038	0.00723111	0.99423	NA	Bacteria	Proteobacteria	Deltaproteobacteria	Bradymonadales	unidentified_Bradymonadales	unidentified_Bradymonadales	Deltaproteobacteria_bacterium_canine_oral_taxon_266
OTU_7843	0.0670274	0.02213	3.06038	0.00723111	0.99423	NA	Bacteria	Firmicutes	Bacilli	Lactobacillales	Enterococcaceae	Enterococcus	NA
OTU_7858	0.0406272	0.02213	3.06038	0.00723111	0.99423	NA	Bacteria	Proteobacteria	Alphaproteobacteria	Rhizobiales	KF-JG30-B3	NA	NA
OTU_8110	0.138728	0.382799	3.06038	0.125082	0.900459	NA	Bacteria	Actinobacteria	unidentified_Actinobacteria	Micrococcales	Bogoriellaceae	Georgenia	NA
OTU_8120	0.394108	1.92723	1.88033	1.02494	0.305391	0.454068	Bacteria	Firmicutes	Bacilli	Bacillales	Thermoactinomycetaceae	Thermoactinomyces	NA
OTU_8179	0.0728897	-0.699209	3.06038	-0.228471	0.81928	NA	Bacteria	Bacteroidetes	Bacteroidia	Bacteroidales	M2PB4-65_termite_group	NA	NA

## Sheet: 07 vs 14 Art
taxon_id	baseMean	log2FoldChange	lfcSE	stat	pvalue	padj	Kingdom	Phylum	Class	Order	Family	Genus	Species
OTU_5	359.353	1.34649	0.598977	2.24799	0.0245771	0.0983429	Bacteria	Proteobacteria	Gammaproteobacteria	Enterobacteriales	Enterobacteriaceae	Escherichia-Shigella	Escherichia_coli
OTU_72	203.47	3.3359	0.721574	4.62308	3.7808e-06	0.000279779	Bacteria	Firmicutes	Negativicutes	Selenomonadales	Veillonellaceae	Veillonella	Veillonella_ratti
OTU_33	353.159	-1.28922	0.675877	-1.90748	0.0564585	0.189906	Bacteria	Spirochaetes	unidentified_Spirochaetes	Spirochaetales	Spirochaetaceae	Sphaerochaeta	NA
OTU_34	850.25	-0.786094	0.313441	-2.50795	0.0121434	0.0650705	Bacteria	Firmicutes	Clostridia	Clostridiales	Christensenellaceae	Christensenellaceae_R-7_group	NA
OTU_43	5567.99	-0.96876	0.367018	-2.63954	0.00830177	0.0558483	Bacteria	Bacteroidetes	Bacteroidia	Bacteroidales	Prevotellaceae	NA	NA
OTU_47	77.0305	-0.355035	0.482543	-0.735758	0.461878	0.7455	Bacteria	Firmicutes	Clostridia	Clostridiales	Clostridiales_vadinBB60_group	NA	NA
OTU_55	377.038	-0.637552	0.631069	-1.01027	0.312365	0.589803	Bacteria	Proteobacteria	Betaproteobacteria	Neisseriales	Neisseriaceae	NA	NA
OTU_247	12.3313	2.57883	0.653023	3.94907	7.84557e-05	0.00193524	Bacteria	Proteobacteria	Epsilonproteobacteria	Campylobacterales	Campylobacteraceae	Campylobacter	NA
OTU_6	740.444	2.23269	0.514631	4.33843	1.43503e-05	0.00053096	Bacteria	Firmicutes	Bacilli	Lactobacillales	Streptococcaceae	Streptococcus	NA
OTU_101	828.86	-0.921042	0.25265	-3.64553	0.000266845	0.0039493	Bacteria	Firmicutes	Clostridia	Clostridiales	Ruminococcaceae	Ruminococcaceae_NK4A214_group	NA
OTU_348	45.45	-1.1641	0.419089	-2.77768	0.00547478	0.0405134	Bacteria	Synergistetes	Synergistia	Synergistales	Synergistaceae	Pyramidobacter	NA
OTU_88	0.437162	-0.663651	1.83513	-0.361637	0.717623	NA	Bacteria	Saccharibacteria	unidentified_Saccharibacteria	unidentified_Saccharibacteria	unidentified_Saccharibacteria	Candidatus_Saccharimonas	NA
OTU_97	86.1985	-0.439538	0.96862	-0.453778	0.649989	0.81524	Bacteria	Firmicutes	Clostridia	Halanaerobiales	ODP1230B8.23	NA	NA
OTU_67	265.59	-1.66052	0.484962	-3.42401	0.000617047	0.00570769	Bacteria	Bacteroidetes	Bacteroidia	Bacteroidales	Bacteroidales_BS11_gut_group	NA	NA
OTU_108	0.083972	-0.190844	3.06038	-0.0623594	0.950277	NA	Bacteria	Bacteroidetes	Bacteroidia	Bacteroidales	p-2534-18B5_gut_group	NA	NA
OTU_155	64.2935	-0.328597	0.324788	-1.01173	0.311668	0.589803	Bacteria	Firmicutes	Clostridia	Clostridiales	Family_XIII	[Eubacterium]_nodatum_group	NA
OTU_173	435.387	0.168523	0.353515	0.476706	0.633571	0.80835	Bacteria	Firmicutes	Clostridia	Clostridiales	Lachnospiraceae	Oribacterium	NA
OTU_174	18.0735	0.262593	0.41867	0.627208	0.530523	0.80835	Bacteria	Bacteroidetes	Bacteroidia	Bacteroidales	Bacteroidales_S24-7_group	NA	NA
OTU_74	286.754	-2.05478	0.718888	-2.85827	0.00425955	0.0350229	Bacteria	Firmicutes	Erysipelotrichia	Erysipelotrichales	Erysipelotrichaceae	Erysipelotrichaceae_UCG-004	NA
OTU_197	72.0303	-0.532674	0.282477	-1.88572	0.0593322	0.190895	Bacteria	Actinobacteria	Coriobacteriia	Coriobacteriales	Coriobacteriaceae	Atopobium	NA
OTU_203	4.31234	-1.3022	1.05394	-1.23555	0.216625	0.485766	Bacteria	Elusimicrobia	unidentified_Elusimicrobia	Elusimicrobiales	Elusimicrobiaceae	Elusimicrobium	NA
OTU_206	19.9342	0.0177311	0.636715	0.0278478	0.977784	0.982221	Bacteria	Fibrobacteres	Fibrobacteria	Fibrobacterales	Fibrobacteraceae	Fibrobacter	NA
OTU_243	50.5206	-1.47303	0.582431	-2.5291	0.0114356	0.0650705	Bacteria	Firmicutes	Clostridia	Clostridiales	Peptococcaceae	NA	NA
OTU_181	466.154	-2.09879	0.597647	-3.51176	0.000445148	0.00549016	Bacteria	Bacteroidetes	Bacteroidia	Bacteroidales	Porphyromonadaceae	Petrimonas	Petrimonas_sp._canine_oral_taxon_434
OTU_258	3.17756	1.9088	1.7606	1.08418	0.278287	0.566354	Bacteria	Firmicutes	Clostridia	Clostridiales	Peptostreptococcaceae	Filifactor	NA
OTU_261	2.86252	0.581097	1.16394	0.49925	0.617603	0.80835	Bacteria	Tenericutes	Mollicutes	Anaeroplasmatales	Anaeroplasmataceae	Anaeroplasma	Anaeroplasma_varium
OTU_285	45.2702	-0.89834	0.358889	-2.50311	0.0123106	0.0650705	Bacteria	Firmicutes	Negativicutes	Selenomonadales	Acidaminococcaceae	Succiniclasticum	NA
OTU_331	59.3686	-0.723385	0.552326	-1.30971	0.190295	0.469395	Bacteria	Bacteroidetes	Bacteroidia	Bacteroidales	Bacteroidales_UCG-001	NA	NA
OTU_80	28.2369	-2.95053	0.797337	-3.70049	0.000215186	0.0039493	Bacteria	Proteobacteria	Gammaproteobacteria	Aeromonadales	Succinivibrionaceae	Ruminobacter	Ruminobacter_amylophilus
OTU_362	1.26308	1.22854	1.49312	0.822804	0.410619	0.690587	Bacteria	Firmicutes	Clostridia	Clostridiales	Family_XI	unidentified_Family_XI	rumen_bacterium_NC-34
OTU_439	29.9907	-1.49416	0.664816	-2.24749	0.024609	0.0983429	Bacteria	Bacteroidetes	Bacteroidia	Bacteroidales	unidentified_Bacteroidales	Phocaeicola	NA
OTU_463	3.09115	-1.16202	0.727091	-1.59817	0.110005	0.313092	Bacteria	Bacteroidetes	Flavobacteriia	Flavobacteriales	Flavobacteriaceae	Capnocytophaga	NA
OTU_479	0.958457	1.31162	2.26916	0.578021	0.56325	0.80835	Bacteria	Elusimicrobia	unidentified_Elusimicrobia	Lineage_I	unidentified_Lineage_I	Candidatus_Endomicrobium	NA
OTU_482	3.22611	-1.20037	0.781452	-1.53608	0.124518	0.341272	Bacteria	Chloroflexi	Anaerolineae	Anaerolineales	Anaerolineaceae	NA	NA
OTU_498	14.7031	-1.31088	0.569487	-2.30187	0.0213426	0.0983429	Bacteria	Proteobacteria	Deltaproteobacteria	Desulfovibrionales	Desulfovibrionaceae	Desulfovibrio	NA
OTU_528	0.682425	-0.535383	1.63192	-0.328069	0.74286	0.872725	Bacteria	Bacteroidetes	Bacteroidia	Bacteroidales	Bacteroidales_RF16_group	NA	NA
OTU_534	0.91566	-1.48291	1.19843	-1.23737	0.215949	0.485766	Bacteria	Actinobacteria	unidentified_Actinobacteria	Micrococcales	Micrococcaceae	NA	NA
OTU_536	19.5957	-0.0543369	0.548268	-0.0991065	0.921054	0.959971	Bacteria	Proteobacteria	Gammaproteobacteria	Pseudomonadales	Moraxellaceae	Moraxella	Moraxella_oblonga
OTU_569	0.92246	-0.66372	2.2359	-0.296848	0.766583	0.872725	Bacteria	Firmicutes	Clostridia	Clostridiales	Defluviitaleaceae	Defluviitaleaceae_UCG-011	NA
OTU_585	0.891367	-0.317828	1.27285	-0.249698	0.802821	0.882796	Bacteria	Actinobacteria	unidentified_Actinobacteria	Micromonosporales	Micromonosporaceae	Actinoplanes	NA
OTU_620	0.555947	-2.32456	2.66843	-0.871133	0.383681	NA	Bacteria	Proteobacteria	Alphaproteobacteria	Rhizobiales	Bradyrhizobiaceae	Bradyrhizobium	NA
OTU_630	106.425	0.0515419	0.67487	0.0763731	0.939122	0.965209	Bacteria	Firmicutes	Bacilli	Lactobacillales	Lactobacillaceae	Lactobacillus	NA
OTU_646	5.10764	-0.765813	0.836668	-0.915312	0.360028	0.634335	Bacteria	Spirochaetes	unidentified_Spirochaetes	Spirochaetales	PL-11B10	NA	NA
OTU_676	28.5921	-0.159146	0.533936	-0.298061	0.765656	0.872725	Bacteria	Proteobacteria	Gammaproteobacteria	Pasteurellales	Pasteurellaceae	NA	NA
OTU_677	0.37737	1.65895	2.17594	0.762404	0.445819	NA	Bacteria	Bacteroidetes	Sphingobacteriia	Sphingobacteriales	Chitinophagaceae	Niastella	NA
OTU_686	2.66402	-1.14106	0.867349	-1.31557	0.188318	0.469395	Bacteria	Firmicutes	Bacilli	Bacillales	Staphylococcaceae	Staphylococcus	Staphylococcus_equorum
OTU_710	0.328143	-0.722531	2.2722	-0.317987	0.750495	NA	Bacteria	Acidobacteria	Subgroup_6	unidentified_Subgroup_6	unidentified_Subgroup_6	unidentified_Subgroup_6	Acidobacteria_bacterium_CB_286306
OTU_713	1.2604	0.303757	0.96247	0.315602	0.752305	0.872725	Bacteria	Bacteroidetes	Cytophagia	Cytophagales	Cytophagaceae	NA	NA
OTU_719	0.483142	0.0860184	1.46401	0.0587554	0.953147	NA	Bacteria	Actinobacteria	unidentified_Actinobacteria	Propionibacteriales	Nocardioidaceae	Kribbella	NA
OTU_757	1.37425	0.940777	0.945276	0.995241	0.319619	0.589803	Bacteria	Acidobacteria	Blastocatellia	unidentified_Blastocatellia	Blastocatellaceae_(Subgroup_4)	NA	NA
OTU_823	0.152068	1.25183	3.06038	0.409045	0.682507	NA	Bacteria	Cyanobacteria	Chloroplast	unidentified_Chloroplast	unidentified_Chloroplast	unidentified_Chloroplast	Phaseolus_vulgaris
OTU_835	0.679115	2.10387	1.57533	1.33552	0.181707	0.469395	Bacteria	Proteobacteria	Epsilonproteobacteria	Campylobacterales	Helicobacteraceae	Helicobacter	Helicobacter_sp._MIT_01-6451
OTU_906	0.15558	-0.551514	3.06038	-0.180211	0.856987	NA	Bacteria	Proteobacteria	Alphaproteobacteria	Rhodobacterales	Rhodobacteraceae	Paracoccus	NA
OTU_907	1.44479	1.36234	0.827711	1.64592	0.099781	0.295352	Bacteria	Proteobacteria	Betaproteobacteria	Nitrosomonadales	Nitrosomonadaceae	NA	NA
OTU_939	0.572079	0.973657	1.63727	0.594682	0.552056	NA	Bacteria	Proteobacteria	Alphaproteobacteria	Rhizobiales	Hyphomicrobiaceae	Devosia	NA
OTU_1007	1.76796	0.422469	0.84488	0.500035	0.61705	0.80835	Bacteria	Proteobacteria	Betaproteobacteria	Burkholderiales	Comamonadaceae	Ramlibacter	NA
OTU_1061	1.07726	0.854666	1.0029	0.852191	0.394108	0.678232	Bacteria	Proteobacteria	Alphaproteobacteria	Rhizobiales	Methylobacteriaceae	Microvirga	NA
OTU_1066	0.660388	-0.910693	1.48944	-0.611433	0.540913	0.80835	Bacteria	Acidobacteria	Solibacteres	Solibacterales	Solibacteraceae_(Subgroup_3)	Bryobacter	NA
OTU_1070	0.264462	1.24272	2.2666	0.548277	0.583502	NA	Bacteria	Acidobacteria	unidentified_Acidobacteria	Acidobacteriales	Acidobacteriaceae_(Subgroup_1)	NA	NA
OTU_1081	0.602965	1.40049	1.54838	0.904486	0.365738	NA	Bacteria	Proteobacteria	Alphaproteobacteria	Sphingomonadales	Erythrobacteraceae	NA	NA
OTU_1131	0.0544026	0.891166	3.06038	0.291194	0.770903	NA	Bacteria	Proteobacteria	Deltaproteobacteria	Oligoflexales	0319-6G20	NA	NA
OTU_1139	0.461939	-0.369909	2.80902	-0.131686	0.895233	NA	Bacteria	Proteobacteria	Alphaproteobacteria	Caulobacterales	Caulobacteraceae	Caulobacter	NA
OTU_1160	0.170388	1.25183	3.06038	0.409045	0.682507	NA	Bacteria	Bacteroidetes	Bacteroidia	Bacteroidales	Marinilabiaceae	NA	NA
OTU_1171	0.277222	-0.5172	2.88604	-0.179208	0.857775	NA	Bacteria	Actinobacteria	unidentified_Actinobacteria	Frankiales	Geodermatophilaceae	NA	NA
OTU_1184	0.164597	1.25183	3.06038	0.409045	0.682507	NA	Bacteria	Proteobacteria	Alphaproteobacteria	Rhizobiales	Xanthobacteraceae	Pseudolabrys	NA
OTU_1187	0.085478	0.891166	3.06038	0.291194	0.770903	NA	Bacteria	Proteobacteria	Betaproteobacteria	Methylophilales	Methylophilaceae	Methylobacillus	NA
OTU_1212	0.143308	0.530495	3.06038	0.173343	0.862382	NA	Bacteria	Bacteroidetes	Sphingobacteriia	Sphingobacteriales	Sphingobacteriaceae	Arcticibacter	NA
OTU_1303	7.78181	1.26038	0.718288	1.7547	0.0793112	0.244543	Bacteria	Fusobacteria	Fusobacteriia	Fusobacteriales	Fusobacteriaceae	Fusobacterium	NA
OTU_1319	1.75301	0.445365	0.784689	0.567569	0.570328	0.80835	Bacteria	Proteobacteria	Gammaproteobacteria	Xanthomonadales	Xanthomonadaceae	Dokdonella	NA
OTU_1322	0.0781233	0.891166	3.06038	0.291194	0.770903	NA	Bacteria	Armatimonadetes	Fimbriimonadia	Fimbriimonadales	Fimbriimonadaceae	NA	NA
OTU_1328	6.53367	-0.322777	0.673261	-0.479424	0.631637	0.80835	Bacteria	Proteobacteria	Gammaproteobacteria	Cardiobacteriales	Cardiobacteriaceae	Suttonella	NA
OTU_1357	2.20349	0.426864	0.635554	0.671641	0.501813	0.790088	Bacteria	Proteobacteria	Alphaproteobacteria	Sphingomonadales	Sphingomonadaceae	Sphingomonas	Sphingomonas_mali
OTU_1378	1.68989	0.271911	1.04005	0.261441	0.793753	0.882796	Bacteria	Proteobacteria	Betaproteobacteria	Burkholderiales	Alcaligenaceae	Bordetella	NA
OTU_1394	1.35004	-2.20279	1.08883	-2.02308	0.0430649	0.15934	Bacteria	Lentisphaerae	Lentisphaeria	Victivallales	vadinBE97	NA	NA
OTU_1401	0.197994	0.891164	3.00505	0.296556	0.766806	NA	Bacteria	Proteobacteria	Alphaproteobacteria	Rhizobiales	unidentified_Rhizobiales	Rhizomicrobium	NA
OTU_1405	1.80825	0.184749	1.19016	0.155231	0.876639	0.940164	Bacteria	Actinobacteria	unidentified_Actinobacteria	Bifidobacteriales	Bifidobacteriaceae	Bifidobacterium	Bifidobacterium_bifidum
OTU_1408	3.57933	0.595013	0.554423	1.07321	0.283177	0.566354	Bacteria	Gemmatimonadetes	unidentified_Gemmatimonadetes	Gemmatimonadales	Gemmatimonadaceae	NA	NA
OTU_1415	0.617959	-1.33327	1.35963	-0.980614	0.326783	0.589803	Bacteria	Proteobacteria	Alphaproteobacteria	Rhizobiales	Phyllobacteriaceae	Mesorhizobium	Mesorhizobium_ciceri
OTU_1530	0.673771	0.0279028	1.25215	0.022284	0.982221	0.982221	Bacteria	Firmicutes	Clostridia	Thermoanaerobacterales	Thermoanaerobacteraceae	Gelria	NA
OTU_1549	0.066277	0.169827	3.06038	0.055492	0.955746	NA	Bacteria	Gracilibacteria	unidentified_Gracilibacteria	unidentified_Gracilibacteria	unidentified_Gracilibacteria	unidentified_Gracilibacteria	NA
OTU_1553	0.638726	-1.38294	1.23551	-1.11933	0.263	0.566354	Bacteria	Actinobacteria	unidentified_Actinobacteria	Corynebacteriales	Corynebacteriaceae	Corynebacterium_1	NA
OTU_1566	2.13563	-3.4205	0.996025	-3.43415	0.000594419	0.00570769	Bacteria	Actinobacteria	unidentified_Actinobacteria	Pseudonocardiales	Pseudonocardiaceae	Saccharopolyspora	Saccharopolyspora_rectivirgula
OTU_1599	0.406794	-1.87085	3.01947	-0.619595	0.535525	NA	Bacteria	Proteobacteria	Deltaproteobacteria	Oligoflexales	Oligoflexaceae	unidentified_Oligoflexaceae	Spirobacillus_sp._BFE32B
OTU_1602	0.150374	0.530495	3.06038	0.173343	0.862382	NA	Bacteria	Proteobacteria	Deltaproteobacteria	Myxococcales	Archangiaceae	NA	NA
OTU_1619	0.612782	0.102139	1.69129	0.0603911	0.951844	NA	Bacteria	Proteobacteria	Gammaproteobacteria	Xanthomonadales	unidentified_Xanthomonadales	Acidibacter	NA
OTU_1620	296.7	-1.01197	0.419575	-2.4119	0.0158695	0.0782893	Bacteria	Bacteroidetes	Bacteroidia	Bacteroidales	Rikenellaceae	SP3-e08	NA
OTU_1638	0.0439417	0.169827	3.06038	0.055492	0.955746	NA	Bacteria	Proteobacteria	Deltaproteobacteria	Myxococcales	Sandaracinaceae	NA	NA
OTU_1643	0.935841	0.556235	1.09817	0.50651	0.612499	0.80835	Bacteria	Proteobacteria	Alphaproteobacteria	Rhodospirillales	Rhodospirillaceae	NA	NA
OTU_1700	0.309875	0.16982	1.86758	0.0909306	0.927548	NA	Bacteria	Firmicutes	Bacilli	Lactobacillales	Aerococcaceae	Facklamia	NA
OTU_1702	1.0271	-1.30186	1.17604	-1.10698	0.268301	0.566354	Bacteria	Firmicutes	Clostridia	Clostridiales	Syntrophomonadaceae	Syntrophomonas	NA
OTU_1749	0.594635	-1.87467	3.00943	-0.622933	0.533329	NA	Bacteria	Proteobacteria	Alphaproteobacteria	Rhodospirillales	DA111	NA	NA
OTU_1761	0.0581135	0.169827	3.06038	0.055492	0.955746	NA	Bacteria	Proteobacteria	Alphaproteobacteria	Rhodospirillales	unidentified_Rhodospirillales	Reyranella	NA
OTU_1776	2.32868	-0.251789	0.707175	-0.356049	0.721804	0.872725	Bacteria	Actinobacteria	unidentified_Actinobacteria	Micrococcales	Microbacteriaceae	NA	NA
OTU_1789	0.474441	-2.09071	1.34752	-1.55152	0.120777	NA	Bacteria	Actinobacteria	unidentified_Actinobacteria	Actinopolysporales	Actinopolysporaceae	unidentified_Actinopolysporaceae	Saccharopolyspora_rectivirgula
OTU_1791	0.16528	-0.551514	3.06038	-0.180211	0.856987	NA	Bacteria	Proteobacteria	Deltaproteobacteria	Myxococcales	Polyangiaceae	Sorangium	NA
OTU_1806	0.0651803	0.169827	3.06038	0.055492	0.955746	NA	Bacteria	Proteobacteria	Alphaproteobacteria	Rhodospirillales	CCU22	NA	NA
OTU_1858	0.37736	1.2171	1.84243	0.660597	0.508871	NA	Bacteria	Proteobacteria	Deltaproteobacteria	Myxococcales	Haliangiaceae	Haliangium	NA
OTU_1859	0.532826	0.36648	2.25537	0.162493	0.870918	NA	Bacteria	Actinobacteria	unidentified_Actinobacteria	Propionibacteriales	Propionibacteriaceae	Propionibacterium	NA
OTU_1919	1.00513	-0.656769	1.10353	-0.595154	0.551741	0.80835	Bacteria	Actinobacteria	unidentified_Actinobacteria	Corynebacteriales	Dietziaceae	Dietzia	NA
OTU_1967	0.166007	0.169825	3.06038	0.0554915	0.955747	NA	Bacteria	Proteobacteria	Alphaproteobacteria	Rhizobiales	JG34-KF-361	NA	NA
OTU_2027	0.975999	1.61872	2.20766	0.733229	0.463419	0.7455	Bacteria	Cyanobacteria	unidentified_Cyanobacteria	SubsectionIV	FamilyI	Anabaena	NA
OTU_2071	0.857425	-0.273449	1.14483	-0.238855	0.811218	0.882796	Bacteria	Proteobacteria	Alphaproteobacteria	Rhizobiales	Rhizobiaceae	Neorhizobium	NA
OTU_2102	0.150658	0.530495	3.06038	0.173343	0.862382	NA	Bacteria	Proteobacteria	Alphaproteobacteria	Caulobacterales	Hyphomonadaceae	Hirschia	NA
OTU_2130	0.0774241	0.891166	3.06038	0.291194	0.770903	NA	Bacteria	Proteobacteria	Alphaproteobacteria	Rickettsiales	Mitochondria	NA	NA
OTU_2131	0.621706	0.587596	1.44624	0.406292	0.684528	0.844251	Bacteria	Actinobacteria	Thermoleophilia	Gaiellales	Gaiellaceae	Gaiella	NA
OTU_2157	0.574513	1.26273	1.4253	0.885944	0.375648	NA	Bacteria	Actinobacteria	unidentified_Actinobacteria	Micrococcales	Intrasporangiaceae	Knoellia	NA
OTU_2173	1.05303	-2.34846	1.22626	-1.91513	0.0554758	0.189906	Bacteria	Firmicutes	Bacilli	Lactobacillales	Carnobacteriaceae	Trichococcus	Trichococcus_collinsii
OTU_2181	0.60303	-0.624072	1.39723	-0.446648	0.655129	NA	Bacteria	Proteobacteria	Betaproteobacteria	Burkholderiales	Oxalobacteraceae	Massilia	NA
OTU_2371	139.531	0.245538	0.459643	0.534193	0.593208	0.80835	Bacteria	Bacteroidetes	Bacteroidia	Bacteroidales	Bacteroidaceae	Bacteroides	NA
OTU_2410	0.339381	0.169822	2.77987	0.0610902	0.951287	NA	Bacteria	Actinobacteria	unidentified_Actinobacteria	Corynebacteriales	Mycobacteriaceae	Mycobacterium	NA
OTU_2442	0.066277	0.169827	3.06038	0.055492	0.955746	NA	Bacteria	Proteobacteria	Betaproteobacteria	Burkholderiales	Burkholderiaceae	Lautropia	NA
OTU_2453	0.964211	-0.131948	1.05861	-0.124643	0.900806	0.952281	Bacteria	Actinobacteria	unidentified_Actinobacteria	Corynebacteriales	Nocardiaceae	Nocardia	Nocardia_nova
OTU_2500	0.085478	0.891166	3.06038	0.291194	0.770903	NA	Bacteria	Firmicutes	Bacilli	Bacillales	Bacillaceae	Bacillus	Bacillus_anthracis
OTU_2564	0.349165	-1.6489	3.02693	-0.544743	0.58593	NA	Bacteria	Proteobacteria	Alphaproteobacteria	Rhodospirillales	Acetobacteraceae	Roseomonas	NA
OTU_2586	0.0746439	0.891166	3.06038	0.291194	0.770903	NA	Bacteria	Actinobacteria	Acidimicrobiia	Acidimicrobiales	Iamiaceae	Iamia	NA
OTU_2695	0.25538	0.530493	2.28327	0.232339	0.816275	NA	Bacteria	Proteobacteria	Alphaproteobacteria	Rhizobiales	DUNssu044	NA	NA
OTU_2771	0.066277	0.169827	3.06038	0.055492	0.955746	NA	Bacteria	Actinobacteria	unidentified_Actinobacteria	Micrococcales	Demequinaceae	Demequina	NA
OTU_2782	0.0746439	0.891166	3.06038	0.291194	0.770903	NA	Bacteria	Proteobacteria	Alphaproteobacteria	Rhodospirillales	I-10	NA	NA
OTU_2801	0.042597	0.169827	3.06038	0.055492	0.955746	NA	Bacteria	Nitrospirae	Nitrospira	Nitrospirales	Nitrospiraceae	NA	NA
OTU_2832	0.139597	1.25183	3.06038	0.409045	0.682507	NA	Bacteria	Planctomycetes	Planctomycetacia	Planctomycetales	Planctomycetaceae	p-1088-a5_gut_group	NA
OTU_2937	0.0581135	0.169827	3.06038	0.055492	0.955746	NA	Bacteria	Proteobacteria	Deltaproteobacteria	Desulfurellales	Desulfurellaceae	H16	NA
OTU_2968	0.152767	1.25183	3.06038	0.409045	0.682507	NA	Bacteria	Proteobacteria	Gammaproteobacteria	Xanthomonadales	Solimonadaceae	Polycyclovorans	NA
OTU_3148	0.0746439	0.891166	3.06038	0.291194	0.770903	NA	Bacteria	Actinobacteria	unidentified_Actinobacteria	Kineosporiales	Kineosporiaceae	Quadrisphaera	NA
OTU_3349	0.121366	0.530495	3.06038	0.173343	0.862382	NA	Bacteria	Proteobacteria	Alphaproteobacteria	Rhodospirillales	MSB-1E8	NA	NA
OTU_3548	0.116227	-0.190844	3.06038	-0.0623594	0.950277	NA	Bacteria	Acidobacteria	Subgroup_2	unidentified_Subgroup_2	unidentified_Subgroup_2	unidentified_Subgroup_2	bacterium_Ellin7505
OTU_3649	0.0544026	0.891166	3.06038	0.291194	0.770903	NA	Bacteria	Nitrospirae	Nitrospira	Nitrospirales	0319-6A21	NA	NA
OTU_3672	0.314399	0.90277	2.24161	0.402732	0.687145	NA	Bacteria	Actinobacteria	unidentified_Actinobacteria	Micrococcales	Dermabacteraceae	Brachybacterium	NA
OTU_3676	0.066277	0.169827	3.06038	0.055492	0.955746	NA	Bacteria	Proteobacteria	Gammaproteobacteria	Oceanospirillales	Halomonadaceae	NA	NA
OTU_3769	0.136794	0.530495	3.06038	0.173343	0.862382	NA	Bacteria	Acidobacteria	Holophagae	Subgroup_10	NS72	NA	NA
OTU_3778	0.041986	0.169827	3.06038	0.055492	0.955746	NA	Bacteria	Chloroflexi	Chloroflexia	Chloroflexales	Roseiflexaceae	Roseiflexus	NA
OTU_3787	0.219044	0.891164	2.93517	0.303616	0.761421	NA	Bacteria	Tectomicrobia	unidentified_Tectomicrobia	unidentified_Tectomicrobia	unidentified_Tectomicrobia	Candidatus_Entotheonella	NA
OTU_3879	0.256227	1.2427	2.28086	0.544839	0.585864	NA	Bacteria	Proteobacteria	Deltaproteobacteria	Myxococcales	Myxococcaceae	Myxococcus	NA
OTU_4003	0.0774241	0.891166	3.06038	0.291194	0.770903	NA	Bacteria	Actinobacteria	Acidimicrobiia	Acidimicrobiales	OM1_clade	NA	NA
OTU_4106	0.0581135	0.169827	3.06038	0.055492	0.955746	NA	Bacteria	Proteobacteria	Alphaproteobacteria	Rhizobiales	Rhodobiaceae	NA	NA
OTU_4223	0.232883	1.62565	3.05954	0.531339	0.595184	NA	Bacteria	Proteobacteria	Gammaproteobacteria	Pseudomonadales	Pseudomonadaceae	Pseudomonas	NA
OTU_4248	0.124582	0.530495	3.06038	0.173343	0.862382	NA	Bacteria	Lentisphaerae	Lentisphaeria	Victivallales	Victivallaceae	NA	NA
OTU_4378	0.0544026	0.891166	3.06038	0.291194	0.770903	NA	Bacteria	Chloroflexi	Chloroflexia	Chloroflexales	Chloroflexaceae	NA	NA
OTU_4915	0.0781233	0.891166	3.06038	0.291194	0.770903	NA	Bacteria	Proteobacteria	Deltaproteobacteria	Bdellovibrionales	Bacteriovoracaceae	Peredibacter	NA
OTU_4991	3.80635	2.62453	1.17295	2.23755	0.0252502	0.0983429	Bacteria	Actinobacteria	unidentified_Actinobacteria	Actinomycetales	Actinomycetaceae	Actinomyces	NA
OTU_5045	0.132554	-0.190844	3.06038	-0.0623594	0.950277	NA	Bacteria	Firmicutes	Bacilli	Bacillales	Alicyclobacillaceae	Tumebacillus	NA
OTU_5507	0.083972	-0.190844	3.06038	-0.0623594	0.950277	NA	Bacteria	Actinobacteria	unidentified_Actinobacteria	Micrococcales	Brevibacteriaceae	Brevibacterium	NA
OTU_5531	0.085194	0.891166	3.06038	0.291194	0.770903	NA	Bacteria	Actinobacteria	Thermoleophilia	Solirubrobacterales	Parviterribacteraceae	Parviterribacter	NA
OTU_5699	0.290567	-1.38205	3.03751	-0.454993	0.649114	NA	Bacteria	Actinobacteria	unidentified_Actinobacteria	Frankiales	Acidothermaceae	Acidothermus	NA
OTU_5883	0.0464584	0.169827	3.06038	0.055492	0.955746	NA	Bacteria	Cyanobacteria	unidentified_Cyanobacteria	SubsectionI	FamilyI	Prochlorococcus	NA
OTU_6106	0.456953	0.180167	1.44047	0.125076	0.900464	NA	Bacteria	Firmicutes	Clostridia	Clostridiales	Clostridiaceae_1	Clostridium_sensu_stricto_1	NA
OTU_6561	0.118586	0.530495	3.06038	0.173343	0.862382	NA	Bacteria	Lentisphaerae	Oligosphaeria	Oligosphaerales	Oligosphaeraceae	Z20	NA
OTU_7843	0.912688	2.64808	2.11842	1.25003	0.21129	0.485766	Bacteria	Firmicutes	Bacilli	Lactobacillales	Enterococcaceae	Enterococcus	NA
OTU_7858	0.042597	0.169827	3.06038	0.055492	0.955746	NA	Bacteria	Proteobacteria	Alphaproteobacteria	Rhizobiales	KF-JG30-B3	NA	NA
OTU_8110	0.0581135	0.169827	3.06038	0.055492	0.955746	NA	Bacteria	Actinobacteria	unidentified_Actinobacteria	Micrococcales	Bogoriellaceae	Georgenia	NA
OTU_8120	0.110219	-0.190844	3.06038	-0.0623594	0.950277	NA	Bacteria	Firmicutes	Bacilli	Bacillales	Thermoactinomycetaceae	Thermoactinomyces	NA

## Sheet: 14 vs 28 Art
taxon_id	baseMean	log2FoldChange	lfcSE	stat	pvalue	padj	Kingdom	Phylum	Class	Order	Family	Genus	Species
OTU_463	3.61768	2.45865	0.757448	3.24597	0.00117051	0.00606537	Bacteria	Bacteroidetes	Flavobacteriia	Flavobacteriales	Flavobacteriaceae	Capnocytophaga	NA
OTU_2371	104.96	2.29444	0.349955	6.55637	5.51321e-11	3.14253e-09	Bacteria	Bacteroidetes	Bacteroidia	Bacteroidales	Bacteroidaceae	Bacteroides	NA
OTU_630	90.3815	2.26286	0.563799	4.0136	5.98009e-05	0.000426081	Bacteria	Firmicutes	Bacilli	Lactobacillales	Lactobacillaceae	Lactobacillus	NA
OTU_5	166.092	1.96154	0.480642	4.08109	4.48255e-05	0.000365008	Bacteria	Proteobacteria	Gammaproteobacteria	Enterobacteriales	Enterobacteriaceae	Escherichia-Shigella	Escherichia_coli
OTU_43	10478.1	0.0782068	0.410472	0.190529	0.848895	0.930519	Bacteria	Bacteroidetes	Bacteroidia	Bacteroidales	Prevotellaceae	NA	NA
OTU_47	129.709	-0.230526	0.506733	-0.454925	0.649163	0.860518	Bacteria	Firmicutes	Clostridia	Clostridiales	Clostridiales_vadinBB60_group	NA	NA
OTU_55	622.673	-0.0569028	0.500655	-0.113657	0.90951	0.942479	Bacteria	Proteobacteria	Betaproteobacteria	Neisseriales	Neisseriaceae	NA	NA
OTU_6	232.8	1.84074	0.386125	4.76722	1.86781e-06	2.66163e-05	Bacteria	Firmicutes	Bacilli	Lactobacillales	Streptococcaceae	Streptococcus	NA
OTU_72	46.0655	0.141592	0.437429	0.323691	0.746172	0.867996	Bacteria	Firmicutes	Negativicutes	Selenomonadales	Veillonellaceae	Veillonella	Veillonella_ratti
OTU_74	645.786	0.332038	0.787323	0.421731	0.673222	0.863281	Bacteria	Firmicutes	Erysipelotrichia	Erysipelotrichales	Erysipelotrichaceae	Erysipelotrichaceae_UCG-004	NA
OTU_80	125.709	-1.2659	0.667838	-1.89552	0.0580233	0.127205	Bacteria	Proteobacteria	Gammaproteobacteria	Aeromonadales	Succinivibrionaceae	Ruminobacter	Ruminobacter_amylophilus
OTU_88	1.32106	-1.02331	1.42929	-0.715961	0.474016	NA	Bacteria	Saccharibacteria	unidentified_Saccharibacteria	unidentified_Saccharibacteria	unidentified_Saccharibacteria	Candidatus_Saccharimonas	NA
OTU_181	754.482	1.74992	0.579665	3.01885	0.00253737	0.0102988	Bacteria	Bacteroidetes	Bacteroidia	Bacteroidales	Porphyromonadaceae	Petrimonas	Petrimonas_sp._canine_oral_taxon_434
OTU_1328	6.49709	1.52979	0.626306	2.44256	0.0145836	0.0395841	Bacteria	Proteobacteria	Gammaproteobacteria	Cardiobacteriales	Cardiobacteriaceae	Suttonella	NA
OTU_108	0.152126	1.15772	3.06038	0.378291	0.705214	NA	Bacteria	Bacteroidetes	Bacteroidia	Bacteroidales	p-2534-18B5_gut_group	NA	NA
OTU_536	18.4189	1.46529	0.488621	2.99883	0.00271021	0.0102988	Bacteria	Proteobacteria	Gammaproteobacteria	Pseudomonadales	Moraxellaceae	Moraxella	Moraxella_oblonga
OTU_101	2067.73	-0.749947	0.260684	-2.87684	0.00401682	0.0134682	Bacteria	Firmicutes	Clostridia	Clostridiales	Ruminococcaceae	Ruminococcaceae_NK4A214_group	NA
OTU_174	19.2352	0.329293	0.422031	0.780257	0.43524	0.697577	Bacteria	Bacteroidetes	Bacteroidia	Bacteroidales	Bacteroidales_S24-7_group	NA	NA
OTU_173	877.463	-1.03557	0.247222	-4.18884	2.8038e-05	0.000266361	Bacteria	Firmicutes	Clostridia	Clostridiales	Lachnospiraceae	Oribacterium	NA
OTU_285	121.714	-1.06238	0.339295	-3.13114	0.00174127	0.00827105	Bacteria	Firmicutes	Negativicutes	Selenomonadales	Acidaminococcaceae	Succiniclasticum	NA
OTU_203	6.96414	0.318225	0.816374	0.389802	0.696683	0.863281	Bacteria	Elusimicrobia	unidentified_Elusimicrobia	Elusimicrobiales	Elusimicrobiaceae	Elusimicrobium	NA
OTU_155	150.374	-1.06244	0.219336	-4.84387	1.27336e-06	2.41939e-05	Bacteria	Firmicutes	Clostridia	Clostridiales	Family_XIII	[Eubacterium]_nodatum_group	NA
OTU_243	129.605	-0.47388	0.598554	-0.791707	0.428531	0.697577	Bacteria	Firmicutes	Clostridia	Clostridiales	Peptococcaceae	NA	NA
OTU_247	4.24411	0.23	0.671086	0.342729	0.731802	0.867996	Bacteria	Proteobacteria	Epsilonproteobacteria	Campylobacterales	Campylobacteraceae	Campylobacter	NA
OTU_197	203.266	-1.19476	0.445307	-2.68301	0.00729633	0.0207945	Bacteria	Actinobacteria	Coriobacteriia	Coriobacteriales	Coriobacteriaceae	Atopobium	NA
OTU_261	5.42981	-1.12686	0.946244	-1.19088	0.233702	0.449866	Bacteria	Tenericutes	Mollicutes	Anaeroplasmatales	Anaeroplasmataceae	Anaeroplasma	Anaeroplasma_varium
OTU_206	51.5838	-1.40575	0.602617	-2.33274	0.0196617	0.0487268	Bacteria	Fibrobacteres	Fibrobacteria	Fibrobacterales	Fibrobacteraceae	Fibrobacter	NA
OTU_331	120.893	-0.493066	0.504548	-0.977243	0.328449	0.585049	Bacteria	Bacteroidetes	Bacteroidia	Bacteroidales	Bacteroidales_UCG-001	NA	NA
OTU_348	163.163	-0.66506	0.445029	-1.49442	0.135066	0.274955	Bacteria	Synergistetes	Synergistia	Synergistales	Synergistaceae	Pyramidobacter	NA
OTU_1620	964.38	-1.42977	0.422331	-3.38542	0.000710689	0.00405093	Bacteria	Bacteroidetes	Bacteroidia	Bacteroidales	Rikenellaceae	SP3-e08	NA
OTU_439	92.6648	-0.950542	0.476364	-1.99541	0.045998	0.104875	Bacteria	Bacteroidetes	Bacteroidia	Bacteroidales	unidentified_Bacteroidales	Phocaeicola	NA
OTU_34	2953.66	-1.47348	0.347507	-4.24014	2.23381e-05	0.000254655	Bacteria	Firmicutes	Clostridia	Clostridiales	Christensenellaceae	Christensenellaceae_R-7_group	NA
OTU_479	3.16094	-2.66798	1.30255	-2.04827	0.0405335	0.0962671	Bacteria	Elusimicrobia	unidentified_Elusimicrobia	Lineage_I	unidentified_Lineage_I	Candidatus_Endomicrobium	NA
OTU_482	13.1928	-1.71288	0.636327	-2.69183	0.00710609	0.0207945	Bacteria	Chloroflexi	Anaerolineae	Anaerolineales	Anaerolineaceae	NA	NA
OTU_498	32.2518	-0.293308	0.412786	-0.710555	0.47736	0.69768	Bacteria	Proteobacteria	Deltaproteobacteria	Desulfovibrionales	Desulfovibrionaceae	Desulfovibrio	NA
OTU_528	1.33351	0.0906334	1.21871	0.0743685	0.940717	NA	Bacteria	Bacteroidetes	Bacteroidia	Bacteroidales	Bacteroidales_RF16_group	NA	NA
OTU_534	1.73199	0.000652292	0.773501	0.000843299	0.999327	NA	Bacteria	Actinobacteria	unidentified_Actinobacteria	Micrococcales	Micrococcaceae	NA	NA
OTU_33	1803.67	-1.97485	0.713791	-2.76671	0.00566253	0.0179313	Bacteria	Spirochaetes	unidentified_Spirochaetes	Spirochaetales	Spirochaetaceae	Sphaerochaeta	NA
OTU_569	1.76502	0.232795	1.31381	0.177191	0.859358	NA	Bacteria	Firmicutes	Clostridia	Clostridiales	Defluviitaleaceae	Defluviitaleaceae_UCG-011	NA
OTU_585	1.03105	0.880919	1.07372	0.820433	0.41197	NA	Bacteria	Actinobacteria	unidentified_Actinobacteria	Micromonosporales	Micromonosporaceae	Actinoplanes	NA
OTU_620	1.2956	0.132393	1.11632	0.118598	0.905594	NA	Bacteria	Proteobacteria	Alphaproteobacteria	Rhizobiales	Bradyrhizobiaceae	Bradyrhizobium	NA
OTU_1303	18.8923	-2.42331	0.840605	-2.88281	0.00394143	0.0134682	Bacteria	Fusobacteria	Fusobacteriia	Fusobacteriales	Fusobacteriaceae	Fusobacterium	NA
OTU_646	22.1088	-0.0610933	0.657279	-0.0929488	0.925944	0.942479	Bacteria	Spirochaetes	unidentified_Spirochaetes	Spirochaetales	PL-11B10	NA	NA
OTU_676	36.1194	0.294071	0.397367	0.740049	0.459271	0.697577	Bacteria	Proteobacteria	Gammaproteobacteria	Pasteurellales	Pasteurellaceae	NA	NA
OTU_677	0.159973	0.0757061	3.06038	0.0247374	0.980264	NA	Bacteria	Bacteroidetes	Sphingobacteriia	Sphingobacteriales	Chitinophagaceae	Niastella	NA
OTU_686	4.53252	0.273488	0.669629	0.408418	0.682967	0.863281	Bacteria	Firmicutes	Bacilli	Bacillales	Staphylococcaceae	Staphylococcus	Staphylococcus_equorum
OTU_710	0.407718	1.16616	1.70272	0.68488	0.49342	NA	Bacteria	Acidobacteria	Subgroup_6	unidentified_Subgroup_6	unidentified_Subgroup_6	unidentified_Subgroup_6	Acidobacteria_bacterium_CB_286306
OTU_713	1.5256	0.124068	0.848737	0.146179	0.88378	NA	Bacteria	Bacteroidetes	Cytophagia	Cytophagales	Cytophagaceae	NA	NA
OTU_719	0.63304	-0.274057	1.34704	-0.203451	0.838783	NA	Bacteria	Actinobacteria	unidentified_Actinobacteria	Propionibacteriales	Nocardioidaceae	Kribbella	NA
OTU_757	1.10411	0.474846	1.06586	0.445505	0.655955	NA	Bacteria	Acidobacteria	Blastocatellia	unidentified_Blastocatellia	Blastocatellaceae_(Subgroup_4)	NA	NA
OTU_793	0.0497566	0.0757077	3.06038	0.024738	0.980264	NA	Bacteria	Proteobacteria	Gammaproteobacteria	Cellvibrionales	Cellvibrionaceae	Cellvibrio	NA
OTU_835	0.264559	0.436373	2.0445	0.213438	0.830986	NA	Bacteria	Proteobacteria	Epsilonproteobacteria	Campylobacterales	Helicobacteraceae	Helicobacter	Helicobacter_sp._MIT_01-6451
OTU_906	0.372351	0.427136	1.53733	0.277843	0.781133	NA	Bacteria	Proteobacteria	Alphaproteobacteria	Rhodobacterales	Rhodobacteraceae	Paracoccus	NA
OTU_907	1.00165	0.453221	0.937193	0.483594	0.628674	NA	Bacteria	Proteobacteria	Betaproteobacteria	Nitrosomonadales	Nitrosomonadaceae	NA	NA
OTU_939	0.68183	-0.428448	1.52933	-0.280154	0.779359	NA	Bacteria	Proteobacteria	Alphaproteobacteria	Rhizobiales	Hyphomicrobiaceae	Devosia	NA
OTU_1007	2.52322	-0.235147	0.69575	-0.337976	0.735381	0.867996	Bacteria	Proteobacteria	Betaproteobacteria	Burkholderiales	Comamonadaceae	Ramlibacter	NA
OTU_1061	1.45911	-0.925569	0.851249	-1.08731	0.276901	NA	Bacteria	Proteobacteria	Alphaproteobacteria	Rhizobiales	Methylobacteriaceae	Microvirga	NA
OTU_1066	1.79638	-1.20836	1.09974	-1.09877	0.27187	0.499889	Bacteria	Acidobacteria	Solibacteres	Solibacterales	Solibacteraceae_(Subgroup_3)	Bryobacter	NA
OTU_1070	5.28533	-0.921401	1.37914	-0.668098	0.504071	0.718301	Bacteria	Acidobacteria	unidentified_Acidobacteria	Acidobacteriales	Acidobacteriaceae_(Subgroup_1)	NA	NA
OTU_1081	0.479512	-0.248505	1.5193	-0.163565	0.870073	NA	Bacteria	Proteobacteria	Alphaproteobacteria	Sphingomonadales	Erythrobacteraceae	NA	NA
OTU_1088	0.0384532	0.0757077	3.06038	0.024738	0.980264	NA	Bacteria	Gemmatimonadetes	Longimicrobia	Longimicrobiales	Longimicrobiaceae	NA	NA
OTU_1139	1.22066	-1.34428	1.17922	-1.13997	0.254298	NA	Bacteria	Proteobacteria	Alphaproteobacteria	Caulobacterales	Caulobacteraceae	Caulobacter	NA
OTU_1160	0.38675	-1.8646	2.94573	-0.632985	0.526744	NA	Bacteria	Bacteroidetes	Bacteroidia	Bacteroidales	Marinilabiaceae	NA	NA
OTU_1171	0.598845	-0.113468	1.38328	-0.0820283	0.934624	NA	Bacteria	Actinobacteria	unidentified_Actinobacteria	Frankiales	Geodermatophilaceae	NA	NA
OTU_1184	0.0468999	0.0757077	3.06038	0.024738	0.980264	NA	Bacteria	Proteobacteria	Alphaproteobacteria	Rhizobiales	Xanthobacteraceae	Pseudolabrys	NA
OTU_1212	0.116186	0.436376	3.06038	0.142589	0.886615	NA	Bacteria	Bacteroidetes	Sphingobacteriia	Sphingobacteriales	Sphingobacteriaceae	Arcticibacter	NA
OTU_97	438.193	-2.44202	0.805718	-3.03087	0.00243852	0.0102988	Bacteria	Firmicutes	Clostridia	Halanaerobiales	ODP1230B8.23	NA	NA
OTU_1319	1.94008	0.120202	0.719804	0.166992	0.867376	0.932839	Bacteria	Proteobacteria	Gammaproteobacteria	Xanthomonadales	Xanthomonadaceae	Dokdonella	NA
OTU_258	6.96503	-2.53523	1.07261	-2.36362	0.0180976	0.0468892	Bacteria	Firmicutes	Clostridia	Clostridiales	Peptostreptococcaceae	Filifactor	NA
OTU_1357	2.73851	-0.141953	0.583537	-0.243262	0.807802	0.902838	Bacteria	Proteobacteria	Alphaproteobacteria	Sphingomonadales	Sphingomonadaceae	Sphingomonas	Sphingomonas_mali
OTU_1378	2.68958	-0.498734	0.669908	-0.744481	0.456586	0.697577	Bacteria	Proteobacteria	Betaproteobacteria	Burkholderiales	Alcaligenaceae	Bordetella	NA
OTU_1394	2.62486	0.198442	0.67287	0.294919	0.768055	0.875583	Bacteria	Lentisphaerae	Lentisphaeria	Victivallales	vadinBE97	NA	NA
OTU_1401	0.286706	-0.696043	2.06122	-0.337685	0.735601	NA	Bacteria	Proteobacteria	Alphaproteobacteria	Rhizobiales	unidentified_Rhizobiales	Rhizomicrobium	NA
OTU_1405	2.57145	-0.473277	0.941014	-0.502943	0.615004	0.834648	Bacteria	Actinobacteria	unidentified_Actinobacteria	Bifidobacteriales	Bifidobacteriaceae	Bifidobacterium	Bifidobacterium_bifidum
OTU_1408	3.36177	0.444664	0.551076	0.806901	0.419723	0.697577	Bacteria	Gemmatimonadetes	unidentified_Gemmatimonadetes	Gemmatimonadales	Gemmatimonadaceae	NA	NA
OTU_1415	0.723277	2.70839	1.37514	1.96954	0.0488914	NA	Bacteria	Proteobacteria	Alphaproteobacteria	Rhizobiales	Phyllobacteriaceae	Mesorhizobium	Mesorhizobium_ciceri
OTU_1530	1.35831	-0.619135	1.22215	-0.506594	0.61244	NA	Bacteria	Firmicutes	Clostridia	Thermoanaerobacterales	Thermoanaerobacteraceae	Gelria	NA
OTU_1549	0.0779832	0.797047	3.06038	0.26044	0.794524	NA	Bacteria	Gracilibacteria	unidentified_Gracilibacteria	unidentified_Gracilibacteria	unidentified_Gracilibacteria	unidentified_Gracilibacteria	NA
OTU_1553	1.32969	-0.0706198	0.92717	-0.076167	0.939286	NA	Bacteria	Actinobacteria	unidentified_Actinobacteria	Corynebacteriales	Corynebacteriaceae	Corynebacterium_1	NA
OTU_1566	5.31538	-0.0219647	0.520482	-0.0422007	0.966339	0.966339	Bacteria	Actinobacteria	unidentified_Actinobacteria	Pseudonocardiales	Pseudonocardiaceae	Saccharopolyspora	Saccharopolyspora_rectivirgula
OTU_1599	1.1078	-0.505133	1.72518	-0.292801	0.769674	NA	Bacteria	Proteobacteria	Deltaproteobacteria	Oligoflexales	Oligoflexaceae	unidentified_Oligoflexaceae	Spirobacillus_sp._BFE32B
OTU_1602	0.154383	0.0757046	2.76733	0.0273565	0.978175	NA	Bacteria	Proteobacteria	Deltaproteobacteria	Myxococcales	Archangiaceae	NA	NA
OTU_1619	0.627773	0.209744	1.51288	0.138639	0.889735	NA	Bacteria	Proteobacteria	Gammaproteobacteria	Xanthomonadales	unidentified_Xanthomonadales	Acidibacter	NA
OTU_67	2794.64	-3.13139	0.516932	-6.05764	1.3813e-09	3.93671e-08	Bacteria	Bacteroidetes	Bacteroidia	Bacteroidales	Bacteroidales_BS11_gut_group	NA	NA
OTU_1638	0.133889	0.436376	3.06038	0.142589	0.886615	NA	Bacteria	Proteobacteria	Deltaproteobacteria	Myxococcales	Sandaracinaceae	NA	NA
OTU_1643	0.837599	0.68276	0.995437	0.685889	0.492783	NA	Bacteria	Proteobacteria	Alphaproteobacteria	Rhodospirillales	Rhodospirillaceae	NA	NA
OTU_1656	0.0656684	0.0757077	3.06038	0.024738	0.980264	NA	Bacteria	Proteobacteria	Alphaproteobacteria	Rhodospirillales	JG37-AG-20	NA	NA
OTU_1700	0.445171	0.03304	1.40825	0.0234618	0.981282	NA	Bacteria	Firmicutes	Bacilli	Lactobacillales	Aerococcaceae	Facklamia	NA
OTU_1702	2.02117	-0.10152	0.787434	-0.128925	0.897417	0.942479	Bacteria	Firmicutes	Clostridia	Clostridiales	Syntrophomonadaceae	Syntrophomonas	NA
OTU_1749	1.62103	-0.810685	1.49981	-0.540524	0.588835	NA	Bacteria	Proteobacteria	Alphaproteobacteria	Rhodospirillales	DA111	NA	NA
OTU_1761	0.0646704	0.797047	3.06038	0.26044	0.794524	NA	Bacteria	Proteobacteria	Alphaproteobacteria	Rhodospirillales	unidentified_Rhodospirillales	Reyranella	NA
OTU_1775	0.0646704	0.0757077	3.06038	0.024738	0.980264	NA	Bacteria	Acidobacteria	Holophagae	Subgroup_10	ABS-19	NA	NA
OTU_1776	3.909	-0.32083	0.542266	-0.591646	0.554088	0.770317	Bacteria	Actinobacteria	unidentified_Actinobacteria	Micrococcales	Microbacteriaceae	NA	NA
OTU_1789	1.79859	-0.685443	0.93825	-0.730554	0.465051	0.697577	Bacteria	Actinobacteria	unidentified_Actinobacteria	Actinopolysporales	Actinopolysporaceae	unidentified_Actinopolysporaceae	Saccharopolyspora_rectivirgula
OTU_1791	0.206907	1.51839	2.57282	0.590163	0.555081	NA	Bacteria	Proteobacteria	Deltaproteobacteria	Myxococcales	Polyangiaceae	Sorangium	NA
OTU_1806	0.0661734	0.797047	3.06038	0.26044	0.794524	NA	Bacteria	Proteobacteria	Alphaproteobacteria	Rhodospirillales	CCU22	NA	NA
OTU_1858	0.390939	-0.549328	1.51661	-0.362207	0.717197	NA	Bacteria	Proteobacteria	Deltaproteobacteria	Myxococcales	Haliangiaceae	Haliangium	NA
OTU_1859	0.461353	1.44071	2.32967	0.618418	0.5363	NA	Bacteria	Actinobacteria	unidentified_Actinobacteria	Propionibacteriales	Propionibacteriaceae	Propionibacterium	NA
OTU_1919	1.58511	0.209093	0.889769	0.234997	0.814211	NA	Bacteria	Actinobacteria	unidentified_Actinobacteria	Corynebacteriales	Dietziaceae	Dietzia	NA
OTU_1967	0.138534	1.15772	3.06038	0.378291	0.705214	NA	Bacteria	Proteobacteria	Alphaproteobacteria	Rhizobiales	JG34-KF-361	NA	NA
OTU_2027	0.38088	1.11045	2.41044	0.460686	0.645024	NA	Bacteria	Cyanobacteria	unidentified_Cyanobacteria	SubsectionIV	FamilyI	Anabaena	NA
OTU_2071	1.29434	0.0378865	0.961667	0.0393967	0.968574	NA	Bacteria	Proteobacteria	Alphaproteobacteria	Rhizobiales	Rhizobiaceae	Neorhizobium	NA
OTU_2102	0.0661734	0.797047	3.06038	0.26044	0.794524	NA	Bacteria	Proteobacteria	Alphaproteobacteria	Caulobacterales	Hyphomonadaceae	Hirschia	NA
OTU_2130	0.0646704	0.0757077	3.06038	0.024738	0.980264	NA	Bacteria	Proteobacteria	Alphaproteobacteria	Rickettsiales	Mitochondria	NA	NA
OTU_2131	0.670684	0.357995	1.39366	0.256874	0.797276	NA	Bacteria	Actinobacteria	Thermoleophilia	Gaiellales	Gaiellaceae	Gaiella	NA
OTU_2157	0.408433	0.425621	1.70689	0.249354	0.803087	NA	Bacteria	Actinobacteria	unidentified_Actinobacteria	Micrococcales	Intrasporangiaceae	Knoellia	NA
OTU_2173	1.97034	1.59707	0.952977	1.67587	0.0937634	0.197945	Bacteria	Firmicutes	Bacilli	Lactobacillales	Carnobacteriaceae	Trichococcus	Trichococcus_collinsii
OTU_2181	1.24311	-0.47917	1.0797	-0.443797	0.657189	NA	Bacteria	Proteobacteria	Betaproteobacteria	Burkholderiales	Oxalobacteraceae	Massilia	NA
OTU_362	5.84659	-3.36498	0.85685	-3.92715	8.59585e-05	0.000544404	Bacteria	Firmicutes	Clostridia	Clostridiales	Family_XI	unidentified_Family_XI	rumen_bacterium_NC-34
OTU_2410	0.504106	-0.15891	1.69458	-0.0937752	0.925288	NA	Bacteria	Actinobacteria	unidentified_Actinobacteria	Corynebacteriales	Mycobacteriaceae	Mycobacterium	NA
OTU_2442	0.439696	-1.37657	2.36331	-0.582478	0.560245	NA	Bacteria	Proteobacteria	Betaproteobacteria	Burkholderiales	Burkholderiaceae	Lautropia	NA
OTU_2453	1.19335	0.168815	1.03569	0.162997	0.870521	NA	Bacteria	Actinobacteria	unidentified_Actinobacteria	Corynebacteriales	Nocardiaceae	Nocardia	Nocardia_nova
OTU_2500	0.0547337	0.0757077	3.06038	0.024738	0.980264	NA	Bacteria	Firmicutes	Bacilli	Bacillales	Bacillaceae	Bacillus	Bacillus_anthracis
OTU_2564	0.468752	2.08362	2.29614	0.907444	0.364172	NA	Bacteria	Proteobacteria	Alphaproteobacteria	Rhodospirillales	Acetobacteraceae	Roseomonas	NA
OTU_2695	0.238472	0.436374	2.52849	0.172582	0.86298	NA	Bacteria	Proteobacteria	Alphaproteobacteria	Rhizobiales	DUNssu044	NA	NA
OTU_2771	0.124883	0.436376	3.06038	0.142589	0.886615	NA	Bacteria	Actinobacteria	unidentified_Actinobacteria	Micrococcales	Demequinaceae	Demequina	NA
OTU_2801	0.111689	0.436376	3.06038	0.142589	0.886615	NA	Bacteria	Nitrospirae	Nitrospira	Nitrospirales	Nitrospiraceae	NA	NA
OTU_2832	0.265456	-1.31356	2.50806	-0.523735	0.600463	NA	Bacteria	Planctomycetes	Planctomycetacia	Planctomycetales	Planctomycetaceae	p-1088-a5_gut_group	NA
OTU_2915	0.0468999	0.0757077	3.06038	0.024738	0.980264	NA	Bacteria	Actinobacteria	Thermoleophilia	Solirubrobacterales	Elev-16S-1332	NA	NA
OTU_2937	0.392357	-1.28752	2.01265	-0.639714	0.522358	NA	Bacteria	Proteobacteria	Deltaproteobacteria	Desulfurellales	Desulfurellaceae	H16	NA
OTU_3148	0.126663	-0.61594	3.05972	-0.201306	0.840459	NA	Bacteria	Actinobacteria	unidentified_Actinobacteria	Kineosporiales	Kineosporiaceae	Quadrisphaera	NA
OTU_3338	0.0515158	0.0757077	3.06038	0.024738	0.980264	NA	Bacteria	Proteobacteria	Alphaproteobacteria	Rhizobiales	Methylocystaceae	Methylocystis	NA
OTU_3349	0.120783	0.436376	3.06038	0.142589	0.886615	NA	Bacteria	Proteobacteria	Alphaproteobacteria	Rhodospirillales	MSB-1E8	NA	NA
OTU_3492	0.123806	-0.61594	3.05972	-0.201306	0.840459	NA	Bacteria	Actinobacteria	Acidimicrobiia	Acidimicrobiales	unidentified_Acidimicrobiales	Candidatus_Microthrix	NA
OTU_3548	0.195009	0.797045	3.06038	0.26044	0.794525	NA	Bacteria	Acidobacteria	Subgroup_2	unidentified_Subgroup_2	unidentified_Subgroup_2	unidentified_Subgroup_2	bacterium_Ellin7505
OTU_3672	0.284031	0.102061	2.05664	0.0496251	0.960421	NA	Bacteria	Actinobacteria	unidentified_Actinobacteria	Micrococcales	Dermabacteraceae	Brachybacterium	NA
OTU_3676	0.12774	0.436376	3.06038	0.142589	0.886615	NA	Bacteria	Proteobacteria	Gammaproteobacteria	Oceanospirillales	Halomonadaceae	NA	NA
OTU_3769	0.117689	0.436376	3.06038	0.142589	0.886615	NA	Bacteria	Acidobacteria	Holophagae	Subgroup_10	NS72	NA	NA
OTU_3778	0.076063	0.797047	3.06038	0.26044	0.794524	NA	Bacteria	Chloroflexi	Chloroflexia	Chloroflexales	Roseiflexaceae	Roseiflexus	NA
OTU_3787	0.0779832	0.797047	3.06038	0.26044	0.794524	NA	Bacteria	Tectomicrobia	unidentified_Tectomicrobia	unidentified_Tectomicrobia	unidentified_Tectomicrobia	Candidatus_Entotheonella	NA
OTU_3879	0.076063	0.797047	3.06038	0.26044	0.794524	NA	Bacteria	Proteobacteria	Deltaproteobacteria	Myxococcales	Myxococcaceae	Myxococcus	NA
OTU_3959	0.0515158	0.0757077	3.06038	0.024738	0.980264	NA	Bacteria	Proteobacteria	Deltaproteobacteria	Myxococcales	Nannocystaceae	Nannocystis	NA
OTU_4003	0.0384532	0.0757077	3.06038	0.024738	0.980264	NA	Bacteria	Actinobacteria	Acidimicrobiia	Acidimicrobiales	OM1_clade	NA	NA
OTU_4106	0.114427	0.436376	3.06038	0.142589	0.886615	NA	Bacteria	Proteobacteria	Alphaproteobacteria	Rhizobiales	Rhodobiaceae	NA	NA
OTU_4168	0.0497566	0.0757077	3.06038	0.024738	0.980264	NA	Bacteria	Proteobacteria	Deltaproteobacteria	Desulfobacterales	Desulfobulbaceae	Desulfobulbus	NA
OTU_4223	0.0547337	0.0757077	3.06038	0.024738	0.980264	NA	Bacteria	Proteobacteria	Gammaproteobacteria	Pseudomonadales	Pseudomonadaceae	Pseudomonas	NA
OTU_4246	0.15847	-0.660947	3.05941	-0.216037	0.828959	NA	Bacteria	Firmicutes	Bacilli	Bacillales	Planococcaceae	NA	NA
OTU_4248	0.0706548	0.797047	3.06038	0.26044	0.794524	NA	Bacteria	Lentisphaerae	Lentisphaeria	Victivallales	Victivallaceae	NA	NA
OTU_4991	9.34965	-1.11085	0.938939	-1.1831	0.236771	0.449866	Bacteria	Actinobacteria	unidentified_Actinobacteria	Actinomycetales	Actinomycetaceae	Actinomyces	NA
OTU_5045	0.220589	0.797045	3.06038	0.26044	0.794525	NA	Bacteria	Firmicutes	Bacilli	Bacillales	Alicyclobacillaceae	Tumebacillus	NA
OTU_5167	0.152832	-0.634389	2.77353	-0.22873	0.819079	NA	Bacteria	Actinobacteria	unidentified_Actinobacteria	Frankiales	Frankiaceae	Jatrophihabitans	NA
OTU_5507	0.203642	0.797045	3.06038	0.26044	0.794525	NA	Bacteria	Actinobacteria	unidentified_Actinobacteria	Micrococcales	Brevibacteriaceae	Brevibacterium	NA
OTU_5699	0.465927	1.01032	2.37612	0.425199	0.670692	NA	Bacteria	Actinobacteria	unidentified_Actinobacteria	Frankiales	Acidothermaceae	Acidothermus	NA
OTU_5883	0.0706548	0.797047	3.06038	0.26044	0.794524	NA	Bacteria	Cyanobacteria	unidentified_Cyanobacteria	SubsectionI	FamilyI	Prochlorococcus	NA
OTU_6106	1.40863	-1.92905	1.45205	-1.3285	0.184013	NA	Bacteria	Firmicutes	Clostridia	Clostridiales	Clostridiaceae_1	Clostridium_sensu_stricto_1	NA
OTU_6561	0.36856	-1.14756	1.70879	-0.67156	0.501864	NA	Bacteria	Lentisphaerae	Oligosphaeria	Oligosphaerales	Oligosphaeraceae	Z20	NA
OTU_7341	0.0547337	0.0757077	3.06038	0.024738	0.980264	NA	Bacteria	Proteobacteria	Deltaproteobacteria	Bradymonadales	unidentified_Bradymonadales	unidentified_Bradymonadales	Deltaproteobacteria_bacterium_canine_oral_taxon_266
OTU_7843	0.226351	0.797045	3.06038	0.26044	0.794525	NA	Bacteria	Firmicutes	Bacilli	Lactobacillales	Enterococcaceae	Enterococcus	NA
OTU_7858	0.111689	0.436376	3.06038	0.142589	0.886615	NA	Bacteria	Proteobacteria	Alphaproteobacteria	Rhizobiales	KF-JG30-B3	NA	NA
OTU_8110	0.184074	0.075704	2.6481	0.028588	0.977193	NA	Bacteria	Actinobacteria	unidentified_Actinobacteria	Micrococcales	Bogoriellaceae	Georgenia	NA
OTU_8120	0.55713	-1.18028	1.52795	-0.772454	0.439846	NA	Bacteria	Firmicutes	Bacilli	Bacillales	Thermoactinomycetaceae	Thermoactinomyces	NA

## Sheet: 07 vs 14 Mot
taxon_id	baseMean	log2FoldChange	lfcSE	stat	pvalue	padj	Kingdom	Phylum	Class	Order	Family	Genus	Species
OTU_97	168.935	6.88092	0.820047	8.39089	4.82481e-17	7.96093e-15	Bacteria	Firmicutes	Clostridia	Halanaerobiales	ODP1230B8.23	NA	NA
OTU_630	5.83522	6.49103	1.28638	5.04597	4.51232e-07	8.2726e-06	Bacteria	Firmicutes	Bacilli	Lactobacillales	Lactobacillaceae	Lactobacillus	NA
OTU_33	4227.79	0.349552	0.805266	0.434083	0.664228	0.712249	Bacteria	Spirochaetes	unidentified_Spirochaetes	Spirochaetales	Spirochaetaceae	Sphaerochaeta	NA
OTU_34	2239.58	0.931191	0.697283	1.33546	0.181727	0.277638	Bacteria	Firmicutes	Clostridia	Clostridiales	Christensenellaceae	Christensenellaceae_R-7_group	NA
OTU_43	11827.9	0.870416	0.67	1.29913	0.1939	0.29085	Bacteria	Bacteroidetes	Bacteroidia	Bacteroidales	Prevotellaceae	NA	NA
OTU_1405	4.37651	6.08853	1.41142	4.31375	1.60509e-05	0.000174155	Bacteria	Actinobacteria	unidentified_Actinobacteria	Bifidobacteriales	Bifidobacteriaceae	Bifidobacterium	Bifidobacterium_bifidum
OTU_1303	563.064	5.37299	0.803936	6.68336	2.33529e-11	1.92662e-09	Bacteria	Fusobacteria	Fusobacteriia	Fusobacteriales	Fusobacteriaceae	Fusobacterium	NA
OTU_67	3722.08	2.07499	0.994002	2.08751	0.0368421	0.0964913	Bacteria	Bacteroidetes	Bacteroidia	Bacteroidales	Bacteroidales_BS11_gut_group	NA	NA
OTU_72	68.2135	1.24076	0.632538	1.96155	0.0498149	0.114357	Bacteria	Firmicutes	Negativicutes	Selenomonadales	Veillonellaceae	Veillonella	Veillonella_ratti
OTU_74	702.259	0.389498	0.712191	0.546901	0.584447	0.647206	Bacteria	Firmicutes	Erysipelotrichia	Erysipelotrichales	Erysipelotrichaceae	Erysipelotrichaceae_UCG-004	NA
OTU_55	7639.27	5.12055	0.871447	5.87591	4.2052e-09	1.73464e-07	Bacteria	Proteobacteria	Betaproteobacteria	Neisseriales	Neisseriaceae	NA	NA
OTU_80	281.622	4.98128	0.896172	5.5584	2.72261e-08	7.48716e-07	Bacteria	Proteobacteria	Gammaproteobacteria	Aeromonadales	Succinivibrionaceae	Ruminobacter	Ruminobacter_amylophilus
OTU_646	62.6038	4.66982	0.848424	5.50412	3.71025e-08	8.7456e-07	Bacteria	Spirochaetes	unidentified_Spirochaetes	Spirochaetales	PL-11B10	NA	NA
OTU_101	1736.07	0.188523	0.531762	0.354524	0.722946	0.764655	Bacteria	Firmicutes	Clostridia	Clostridiales	Ruminococcaceae	Ruminococcaceae_NK4A214_group	NA
OTU_5699	2.48978	4.47003	1.47208	3.03653	0.00239318	0.0136163	Bacteria	Actinobacteria	unidentified_Actinobacteria	Frankiales	Acidothermaceae	Acidothermus	NA
OTU_155	723.106	0.498721	0.526027	0.948091	0.343083	0.42563	Bacteria	Firmicutes	Clostridia	Clostridiales	Family_XIII	[Eubacterium]_nodatum_group	NA
OTU_173	1440.91	0.0568126	0.499521	0.113734	0.909449	0.914994	Bacteria	Firmicutes	Clostridia	Clostridiales	Lachnospiraceae	Oribacterium	NA
OTU_174	34.0599	-0.230555	0.38573	-0.597711	0.550033	0.624889	Bacteria	Bacteroidetes	Bacteroidia	Bacteroidales	Bacteroidales_S24-7_group	NA	NA
OTU_1749	8.51215	4.23196	1.03163	4.10221	4.09217e-05	0.000397182	Bacteria	Proteobacteria	Alphaproteobacteria	Rhodospirillales	DA111	NA	NA
OTU_676	41.926	3.79381	0.793737	4.77968	1.75576e-06	2.89701e-05	Bacteria	Proteobacteria	Gammaproteobacteria	Pasteurellales	Pasteurellaceae	NA	NA
OTU_203	25.3733	-1.50058	0.739417	-2.02941	0.042417	0.0999829	Bacteria	Elusimicrobia	unidentified_Elusimicrobia	Elusimicrobiales	Elusimicrobiaceae	Elusimicrobium	NA
OTU_362	54.165	3.59442	0.633927	5.67009	1.42721e-08	4.7098e-07	Bacteria	Firmicutes	Clostridia	Clostridiales	Family_XI	unidentified_Family_XI	rumen_bacterium_NC-34
OTU_243	70.1284	-0.093619	0.702962	-0.133178	0.894053	0.910609	Bacteria	Firmicutes	Clostridia	Clostridiales	Peptococcaceae	NA	NA
OTU_247	24.9436	0.244575	0.549447	0.445129	0.656226	0.712249	Bacteria	Proteobacteria	Epsilonproteobacteria	Campylobacterales	Campylobacteraceae	Campylobacter	NA
OTU_4991	76.9594	3.52479	0.81717	4.31342	1.60749e-05	0.000174155	Bacteria	Actinobacteria	unidentified_Actinobacteria	Actinomycetales	Actinomycetaceae	Actinomyces	NA
OTU_261	122.415	-0.351824	0.604417	-0.582089	0.560507	0.624889	Bacteria	Tenericutes	Mollicutes	Anaeroplasmatales	Anaeroplasmataceae	Anaeroplasma	Anaeroplasma_varium
OTU_285	295.034	1.10677	0.72953	1.5171	0.129242	0.203094	Bacteria	Firmicutes	Negativicutes	Selenomonadales	Acidaminococcaceae	Succiniclasticum	NA
OTU_331	306.292	-0.385221	0.593198	-0.649397	0.516082	0.595479	Bacteria	Bacteroidetes	Bacteroidia	Bacteroidales	Bacteroidales_UCG-001	NA	NA
OTU_348	292.861	1.16235	0.966318	1.20287	0.229027	0.318407	Bacteria	Synergistetes	Synergistia	Synergistales	Synergistaceae	Pyramidobacter	NA
OTU_5	48.1202	3.46481	0.579205	5.98201	2.20407e-09	1.21224e-07	Bacteria	Proteobacteria	Gammaproteobacteria	Enterobacteriales	Enterobacteriaceae	Escherichia-Shigella	Escherichia_coli
OTU_439	76.8514	0.324333	0.692975	0.46803	0.639763	0.703739	Bacteria	Bacteroidetes	Bacteroidia	Bacteroidales	unidentified_Bacteroidales	Phocaeicola	NA
OTU_463	5.428	0.545901	0.707397	0.771703	0.44029	0.517303	Bacteria	Bacteroidetes	Flavobacteriia	Flavobacteriales	Flavobacteriaceae	Capnocytophaga	NA
OTU_197	96.0584	3.01777	0.743698	4.0578	4.95379e-05	0.000454097	Bacteria	Actinobacteria	Coriobacteriia	Coriobacteriales	Coriobacteriaceae	Atopobium	NA
OTU_258	132.389	2.86462	0.64614	4.43343	9.27449e-06	0.000127524	Bacteria	Firmicutes	Clostridia	Clostridiales	Peptostreptococcaceae	Filifactor	NA
OTU_2371	107.978	2.79226	0.851641	3.27869	0.00104292	0.00717007	Bacteria	Bacteroidetes	Bacteroidia	Bacteroidales	Bacteroidaceae	Bacteroides	NA
OTU_528	8.85105	-0.538764	0.700857	-0.768722	0.442059	0.517303	Bacteria	Bacteroidetes	Bacteroidia	Bacteroidales	Bacteroidales_RF16_group	NA	NA
OTU_534	70.949	-2.01398	1.13804	-1.7697	0.0767771	0.150812	Bacteria	Actinobacteria	unidentified_Actinobacteria	Micrococcales	Micrococcaceae	NA	NA
OTU_536	18.1955	1.29549	0.584771	2.21539	0.0267335	0.0802005	Bacteria	Proteobacteria	Gammaproteobacteria	Pseudomonadales	Moraxellaceae	Moraxella	Moraxella_oblonga
OTU_569	46.035	-1.66629	0.717306	-2.32298	0.0201803	0.0679138	Bacteria	Firmicutes	Clostridia	Clostridiales	Defluviitaleaceae	Defluviitaleaceae_UCG-011	NA
OTU_585	79.3928	-1.85341	1.02419	-1.80962	0.0703542	0.148826	Bacteria	Actinobacteria	unidentified_Actinobacteria	Micromonosporales	Micromonosporaceae	Actinoplanes	NA
OTU_620	40.1142	-1.17673	0.742381	-1.58508	0.112948	0.184494	Bacteria	Proteobacteria	Alphaproteobacteria	Rhizobiales	Bradyrhizobiaceae	Bradyrhizobium	NA
OTU_47	546.06	2.7016	0.522143	5.17405	2.29076e-07	4.72469e-06	Bacteria	Firmicutes	Clostridia	Clostridiales	Clostridiales_vadinBB60_group	NA	NA
OTU_6	172.8	2.69116	0.625486	4.30251	1.68878e-05	0.000174155	Bacteria	Firmicutes	Bacilli	Lactobacillales	Streptococcaceae	Streptococcus	NA
OTU_661	45.9869	-2.06901	1.13182	-1.82803	0.0675449	0.144886	Bacteria	Actinobacteria	unidentified_Actinobacteria	Streptosporangiales	Thermomonosporaceae	Actinomadura	NA
OTU_674	34.3736	-1.427	1.18789	-1.20129	0.229639	0.318407	Bacteria	Bacteroidetes	Sphingobacteriia	Sphingobacteriales	Saprospiraceae	NA	NA
OTU_181	613.991	2.67241	0.687527	3.88699	0.000101494	0.000881398	Bacteria	Bacteroidetes	Bacteroidia	Bacteroidales	Porphyromonadaceae	Petrimonas	Petrimonas_sp._canine_oral_taxon_434
OTU_677	93.1523	-1.89106	1.10515	-1.71114	0.0870556	0.156132	Bacteria	Bacteroidetes	Sphingobacteriia	Sphingobacteriales	Chitinophagaceae	Niastella	NA
OTU_686	15.1617	-1.03564	0.644739	-1.6063	0.108209	0.184067	Bacteria	Firmicutes	Bacilli	Bacillales	Staphylococcaceae	Staphylococcus	Staphylococcus_equorum
OTU_206	143.399	2.44253	0.794643	3.07375	0.0021139	0.0132967	Bacteria	Fibrobacteres	Fibrobacteria	Fibrobacterales	Fibrobacteraceae	Fibrobacter	NA
OTU_713	146.617	-2.07503	0.958907	-2.16396	0.0304677	0.0852063	Bacteria	Bacteroidetes	Cytophagia	Cytophagales	Cytophagaceae	NA	NA
OTU_719	57.7851	-1.95514	0.898768	-2.17536	0.0296033	0.0852063	Bacteria	Actinobacteria	unidentified_Actinobacteria	Propionibacteriales	Nocardioidaceae	Kribbella	NA
OTU_498	35.6937	1.77622	0.707	2.51233	0.0119936	0.0458359	Bacteria	Proteobacteria	Deltaproteobacteria	Desulfovibrionales	Desulfovibrionaceae	Desulfovibrio	NA
OTU_2071	20.5346	-1.75273	0.698713	-2.50851	0.0121243	0.0458359	Bacteria	Proteobacteria	Alphaproteobacteria	Rhizobiales	Rhizobiaceae	Neorhizobium	NA
OTU_2157	5.06241	-1.94151	0.774853	-2.50564	0.0122229	0.0458359	Bacteria	Actinobacteria	unidentified_Actinobacteria	Micrococcales	Intrasporangiaceae	Knoellia	NA
OTU_906	36.7005	-1.97975	1.00966	-1.96081	0.0499014	0.114357	Bacteria	Proteobacteria	Alphaproteobacteria	Rhodobacterales	Rhodobacteraceae	Paracoccus	NA
OTU_907	41.7512	-1.81707	0.88599	-2.0509	0.0402772	0.09919	Bacteria	Proteobacteria	Betaproteobacteria	Nitrosomonadales	Nitrosomonadaceae	NA	NA
OTU_939	57.3352	-2.15221	0.930323	-2.3134	0.0207008	0.0679138	Bacteria	Proteobacteria	Alphaproteobacteria	Rhizobiales	Hyphomicrobiaceae	Devosia	NA
OTU_1007	59.1526	-0.709845	0.671771	-1.05668	0.290659	0.371773	Bacteria	Proteobacteria	Betaproteobacteria	Burkholderiales	Comamonadaceae	Ramlibacter	NA
OTU_1139	34.522	-2.03191	0.731968	-2.77595	0.00550408	0.0283804	Bacteria	Proteobacteria	Alphaproteobacteria	Caulobacterales	Caulobacteraceae	Caulobacter	NA
OTU_1061	27.2975	-1.84883	0.853523	-2.16612	0.0303022	0.0852063	Bacteria	Proteobacteria	Alphaproteobacteria	Rhizobiales	Methylobacteriaceae	Microvirga	NA
OTU_1066	43.792	-1.39661	0.718939	-1.9426	0.052064	0.117679	Bacteria	Acidobacteria	Solibacteres	Solibacterales	Solibacteraceae_(Subgroup_3)	Bryobacter	NA
OTU_1070	36.1386	1.05276	0.653678	1.61052	0.107284	0.184067	Bacteria	Acidobacteria	unidentified_Acidobacteria	Acidobacteriales	Acidobacteriaceae_(Subgroup_1)	NA	NA
OTU_1357	59.8606	-2.03371	0.807055	-2.51991	0.0117384	0.0458359	Bacteria	Proteobacteria	Alphaproteobacteria	Sphingomonadales	Sphingomonadaceae	Sphingomonas	Sphingomonas_mali
OTU_1085	0.69624	-1.8997	1.41555	-1.34202	0.179589	NA	Bacteria	Firmicutes	Clostridia	Clostridiales	Eubacteriaceae	Anaerofustis	NA
OTU_1088	19.7661	-2.02166	0.992425	-2.03709	0.0416413	0.0995771	Bacteria	Gemmatimonadetes	Longimicrobia	Longimicrobiales	Longimicrobiaceae	NA	NA
OTU_1967	4.96325	-2.14838	0.831277	-2.58444	0.0097538	0.0447049	Bacteria	Proteobacteria	Alphaproteobacteria	Rhizobiales	JG34-KF-361	NA	NA
OTU_1319	89.2641	-2.17522	0.804401	-2.70415	0.00684804	0.0332331	Bacteria	Proteobacteria	Gammaproteobacteria	Xanthomonadales	Xanthomonadaceae	Dokdonella	NA
OTU_1160	1.08183	-0.640086	1.47709	-0.433343	0.664766	0.712249	Bacteria	Bacteroidetes	Bacteroidia	Bacteroidales	Marinilabiaceae	NA	NA
OTU_1171	10.7891	-2.05601	0.878108	-2.34141	0.0192109	0.0674425	Bacteria	Actinobacteria	unidentified_Actinobacteria	Frankiales	Geodermatophilaceae	NA	NA
OTU_1184	28.4256	-1.33935	0.867627	-1.54369	0.122664	0.194611	Bacteria	Proteobacteria	Alphaproteobacteria	Rhizobiales	Xanthobacteraceae	Pseudolabrys	NA
OTU_1081	28.7717	-2.17865	0.850784	-2.56076	0.0104444	0.0458359	Bacteria	Proteobacteria	Alphaproteobacteria	Sphingomonadales	Erythrobacteraceae	NA	NA
OTU_1212	15.6436	-2.05291	0.894055	-2.29618	0.0216656	0.0687466	Bacteria	Bacteroidetes	Sphingobacteriia	Sphingobacteriales	Sphingobacteriaceae	Arcticibacter	NA
OTU_1265	7.04546	-1.83508	0.897855	-2.04385	0.0409679	0.0994075	Bacteria	Actinobacteria	unidentified_Actinobacteria	Streptosporangiales	Streptosporangiaceae	Nonomuraea	NA
OTU_823	15.9547	-2.34876	0.930782	-2.52342	0.0116218	0.0458359	Bacteria	Cyanobacteria	Chloroplast	unidentified_Chloroplast	unidentified_Chloroplast	unidentified_Chloroplast	Phaseolus_vulgaris
OTU_88	10.7675	-2.38381	0.73016	-3.26477	0.00109551	0.00723038	Bacteria	Saccharibacteria	unidentified_Saccharibacteria	unidentified_Saccharibacteria	unidentified_Saccharibacteria	Candidatus_Saccharimonas	NA
OTU_482	48.603	-2.40369	0.666112	-3.60854	0.000307924	0.00254037	Bacteria	Chloroflexi	Anaerolineae	Anaerolineales	Anaerolineaceae	NA	NA
OTU_1322	7.06667	-1.9087	0.889076	-2.14684	0.0318062	0.087467	Bacteria	Armatimonadetes	Fimbriimonadia	Fimbriimonadales	Fimbriimonadaceae	NA	NA
OTU_1328	4.15331	1.98855	0.962282	2.06649	0.0387819	0.0984463	Bacteria	Proteobacteria	Gammaproteobacteria	Cardiobacteriales	Cardiobacteriaceae	Suttonella	NA
OTU_1334	1.48117	-0.847388	1.43177	-0.591846	0.553954	0.624889	Bacteria	Chloroflexi	Ktedonobacteria	Ktedonobacterales	Ktedonobacteraceae	Ktedonobacter	NA
OTU_1187	11.4362	-2.43577	0.801565	-3.03877	0.00237545	0.0136163	Bacteria	Proteobacteria	Betaproteobacteria	Methylophilales	Methylophilaceae	Methylobacillus	NA
OTU_1378	7.48375	0.259883	0.749008	0.346969	0.728615	0.765741	Bacteria	Proteobacteria	Betaproteobacteria	Burkholderiales	Alcaligenaceae	Bordetella	NA
OTU_1394	1.75767	-1.40694	1.13844	-1.23585	0.216513	0.308867	Bacteria	Lentisphaerae	Lentisphaeria	Victivallales	vadinBE97	NA	NA
OTU_1401	24.0426	-1.66089	0.955689	-1.73789	0.0822296	0.15418	Bacteria	Proteobacteria	Alphaproteobacteria	Rhizobiales	unidentified_Rhizobiales	Rhizomicrobium	NA
OTU_710	30.641	-2.44108	0.956713	-2.55153	0.010725	0.0458359	Bacteria	Acidobacteria	Subgroup_6	unidentified_Subgroup_6	unidentified_Subgroup_6	unidentified_Subgroup_6	Acidobacteria_bacterium_CB_286306
OTU_1408	30.5925	-1.11574	0.671078	-1.66261	0.0963898	0.167414	Bacteria	Gemmatimonadetes	unidentified_Gemmatimonadetes	Gemmatimonadales	Gemmatimonadaceae	NA	NA
OTU_1411	5.18217	-2.99622	1.23016	-2.43562	0.0148661	0.053324	Bacteria	Chloroflexi	Chloroflexia	Herpetosiphonales	Herpetosiphonaceae	Herpetosiphon	NA
OTU_1415	8.72823	-0.805807	0.877031	-0.91879	0.358205	0.441074	Bacteria	Proteobacteria	Alphaproteobacteria	Rhizobiales	Phyllobacteriaceae	Mesorhizobium	Mesorhizobium_ciceri
OTU_1015	27.4982	-2.53217	1.00439	-2.5211	0.0116987	0.0458359	Bacteria	Proteobacteria	Deltaproteobacteria	Myxococcales	BIrii41	NA	NA
OTU_1476	0.212318	1.91071	2.71963	0.702564	0.482327	NA	Bacteria	Fusobacteria	Fusobacteriia	Fusobacteriales	Leptotrichiaceae	Caviibacter	NA
OTU_1487	9.78643	-1.43111	0.956975	-1.49546	0.134795	0.209823	Bacteria	Bacteroidetes	Sphingobacteriia	Sphingobacteriales	env.OPS_17	NA	NA
OTU_1530	0.659316	3.26555	1.93367	1.68878	0.0912617	NA	Bacteria	Firmicutes	Clostridia	Thermoanaerobacterales	Thermoanaerobacteraceae	Gelria	NA
OTU_1549	0.884093	2.91772	1.43688	2.03059	0.0422961	NA	Bacteria	Gracilibacteria	unidentified_Gracilibacteria	unidentified_Gracilibacteria	unidentified_Gracilibacteria	unidentified_Gracilibacteria	NA
OTU_1553	1.25731	1.6525	1.28984	1.28116	0.200137	0.295317	Bacteria	Actinobacteria	unidentified_Actinobacteria	Corynebacteriales	Corynebacteriaceae	Corynebacterium_1	NA
OTU_1566	10.2883	-1.18427	0.638335	-1.85524	0.0635615	0.141725	Bacteria	Actinobacteria	unidentified_Actinobacteria	Pseudonocardiales	Pseudonocardiaceae	Saccharopolyspora	Saccharopolyspora_rectivirgula
OTU_1574	13.7696	-1.59911	0.908002	-1.76113	0.0782157	0.150948	Bacteria	Actinobacteria	Acidimicrobiia	Acidimicrobiales	Acidimicrobiaceae	Ilumatobacter	NA
OTU_1599	2.61751	1.0023	0.858738	1.16718	0.243137	0.32999	Bacteria	Proteobacteria	Deltaproteobacteria	Oligoflexales	Oligoflexaceae	unidentified_Oligoflexaceae	Spirobacillus_sp._BFE32B
OTU_108	13.7279	-2.64449	0.862769	-3.06512	0.00217583	0.0132967	Bacteria	Bacteroidetes	Bacteroidia	Bacteroidales	p-2534-18B5_gut_group	NA	NA
OTU_1619	17.5147	-0.913004	0.718825	-1.27013	0.204037	0.295317	Bacteria	Proteobacteria	Gammaproteobacteria	Xanthomonadales	unidentified_Xanthomonadales	Acidibacter	NA
OTU_1620	2762.43	0.076931	0.783045	0.0982461	0.921737	0.921737	Bacteria	Bacteroidetes	Bacteroidia	Bacteroidales	Rikenellaceae	SP3-e08	NA
OTU_1638	16.2332	-1.82268	1.04673	-1.74131	0.0816298	0.15418	Bacteria	Proteobacteria	Deltaproteobacteria	Myxococcales	Sandaracinaceae	NA	NA
OTU_1643	44.6577	-1.56244	0.86842	-1.79918	0.0719903	0.150043	Bacteria	Proteobacteria	Alphaproteobacteria	Rhodospirillales	Rhodospirillaceae	NA	NA
OTU_1656	2.96123	-0.752352	0.941187	-0.799366	0.424078	0.509866	Bacteria	Proteobacteria	Alphaproteobacteria	Rhodospirillales	JG37-AG-20	NA	NA
OTU_1669	0.0651901	1.62296	3.05565	0.531134	0.595326	NA	Bacteria	SR1_(Absconditabacteria)	unidentified_SR1_(Absconditabacteria)	unidentified_SR1_(Absconditabacteria)	unidentified_SR1_(Absconditabacteria)	unidentified_SR1_(Absconditabacteria)	NA
OTU_1700	1.598	-0.428531	1.00268	-0.427388	0.669097	0.712265	Bacteria	Firmicutes	Bacilli	Lactobacillales	Aerococcaceae	Facklamia	NA
OTU_1702	0.638122	0.423535	1.59278	0.265909	0.790309	NA	Bacteria	Firmicutes	Clostridia	Clostridiales	Syntrophomonadaceae	Syntrophomonas	NA
OTU_1602	4.40145	-2.7885	0.966599	-2.88486	0.00391588	0.0215374	Bacteria	Proteobacteria	Deltaproteobacteria	Myxococcales	Archangiaceae	NA	NA
OTU_1761	10.7548	-1.25893	0.786679	-1.60031	0.10953	0.184413	Bacteria	Proteobacteria	Alphaproteobacteria	Rhodospirillales	unidentified_Rhodospirillales	Reyranella	NA
OTU_1775	16.4461	-2.3828	1.03235	-2.30814	0.0209915	0.0679138	Bacteria	Acidobacteria	Holophagae	Subgroup_10	ABS-19	NA	NA
OTU_1776	8.06936	-0.0816627	0.567447	-0.143912	0.88557	0.907571	Bacteria	Actinobacteria	unidentified_Actinobacteria	Micrococcales	Microbacteriaceae	NA	NA
OTU_757	40.8951	-2.79185	0.828414	-3.37011	0.00075138	0.00539034	Bacteria	Acidobacteria	Blastocatellia	unidentified_Blastocatellia	Blastocatellaceae_(Subgroup_4)	NA	NA
OTU_1789	0.831008	3.69146	2.91546	1.26617	0.205454	NA	Bacteria	Actinobacteria	unidentified_Actinobacteria	Actinopolysporales	Actinopolysporaceae	unidentified_Actinopolysporaceae	Saccharopolyspora_rectivirgula
OTU_1791	6.23776	-1.17998	0.899089	-1.31241	0.189381	0.286677	Bacteria	Proteobacteria	Deltaproteobacteria	Myxococcales	Polyangiaceae	Sorangium	NA
OTU_1806	1.47488	-2.34777	1.3229	-1.77471	0.0759456	0.150812	Bacteria	Proteobacteria	Alphaproteobacteria	Rhodospirillales	CCU22	NA	NA
OTU_1816	2.43663	-1.3676	1.25401	-1.09058	0.275457	0.355081	Bacteria	Proteobacteria	Deltaproteobacteria	Myxococcales	Phaselicystidaceae	Phaselicystis	NA
OTU_1857	3.22604	-2.09747	0.986535	-2.1261	0.0334953	0.0891406	Bacteria	Chlorobi	Chlorobia	Chlorobiales	OPB56	NA	NA
OTU_1858	15.5266	-1.12049	0.989914	-1.13191	0.257674	0.33743	Bacteria	Proteobacteria	Deltaproteobacteria	Myxococcales	Haliangiaceae	Haliangium	NA
OTU_1859	1.15255	-2.68024	1.29374	-2.07169	0.0382943	0.0984463	Bacteria	Actinobacteria	unidentified_Actinobacteria	Propionibacteriales	Propionibacteriaceae	Propionibacterium	NA
OTU_1919	1.41327	2.01442	1.26495	1.5925	0.111273	0.184494	Bacteria	Actinobacteria	unidentified_Actinobacteria	Corynebacteriales	Dietziaceae	Dietzia	NA
OTU_1961	7.62017	-1.79536	0.872345	-2.05809	0.0395817	0.0989543	Bacteria	Proteobacteria	Deltaproteobacteria	Bdellovibrionales	Bdellovibrionaceae	Bdellovibrio	NA
OTU_3338	1.935	-2.91314	1.08625	-2.68184	0.00732187	0.0345174	Bacteria	Proteobacteria	Alphaproteobacteria	Rhizobiales	Methylocystaceae	Methylocystis	NA
OTU_2011	4.50358	-1.75181	1.4703	-1.19147	0.23347	0.321021	Bacteria	Proteobacteria	Gammaproteobacteria	Acidiferrobacterales	Acidiferrobacteraceae	Sulfurifustis	NA
OTU_2027	0.094419	1.45272	3.05759	0.47512	0.634702	NA	Bacteria	Cyanobacteria	unidentified_Cyanobacteria	SubsectionIV	FamilyI	Anabaena	NA
OTU_2032	6.42108	-1.2078	0.97864	-1.23416	0.217143	0.308867	Bacteria	Verrucomicrobia	Spartobacteria	Chthoniobacterales	Chthoniobacteraceae	Chthoniobacter	NA
OTU_1309	12.0764	-3.03924	0.896592	-3.38978	0.000699499	0.00539034	Bacteria	Chloroflexi	Chloroflexia	Kallotenuales	AKIW781	NA	NA
OTU_2102	5.61331	-1.93721	0.892814	-2.16978	0.0300238	0.0852063	Bacteria	Proteobacteria	Alphaproteobacteria	Caulobacterales	Hyphomonadaceae	Hirschia	NA
OTU_2110	2.21397	-1.78106	0.99256	-1.79441	0.072748	0.150043	Bacteria	Proteobacteria	Deltaproteobacteria	Myxococcales	Blfdi19	NA	NA
OTU_2130	1.33805	-1.53021	1.35181	-1.13197	0.257648	0.33743	Bacteria	Proteobacteria	Alphaproteobacteria	Rickettsiales	Mitochondria	NA	NA
OTU_2131	3.62455	-1.36465	0.790962	-1.7253	0.0844729	0.154867	Bacteria	Actinobacteria	Thermoleophilia	Gaiellales	Gaiellaceae	Gaiella	NA
OTU_1131	6.73921	-3.08097	0.913221	-3.37375	0.00074153	0.00539034	Bacteria	Proteobacteria	Deltaproteobacteria	Oligoflexales	0319-6G20	NA	NA
OTU_2173	0.550371	1.17189	1.7341	0.675788	0.499176	NA	Bacteria	Firmicutes	Bacilli	Lactobacillales	Carnobacteriaceae	Trichococcus	Trichococcus_collinsii
OTU_2178	0.642303	-1.45179	1.45493	-0.997844	0.318355	NA	Bacteria	Proteobacteria	Gammaproteobacteria	Legionellales	Coxiellaceae	Rickettsiella	NA
OTU_2181	18.3097	-1.68386	0.738709	-2.27947	0.0226394	0.070481	Bacteria	Proteobacteria	Betaproteobacteria	Burkholderiales	Oxalobacteraceae	Massilia	NA
OTU_2194	10.9061	-1.73306	0.975391	-1.77678	0.0756039	0.150812	Bacteria	Verrucomicrobia	Verrucomicrobiae	Verrucomicrobiales	Verrucomicrobiaceae	Haloferula	NA
OTU_2257	2.53866	-2.02813	1.17088	-1.73215	0.0832468	0.154334	Bacteria	Actinobacteria	Thermoleophilia	Solirubrobacterales	FFCH11085	NA	NA
OTU_2280	6.45777	-1.03725	0.937472	-1.10643	0.268539	0.34889	Bacteria	Proteobacteria	Gammaproteobacteria	Oceanospirillales	Oceanospirillaceae	Pseudohongiella	NA
OTU_2332	4.21984	-0.994494	1.01274	-0.981983	0.326108	0.410747	Bacteria	Chloroflexi	Caldilineae	Caldilineales	Caldilineaceae	NA	NA
OTU_2370	11.2201	-1.60643	0.942361	-1.70468	0.0882534	0.156579	Bacteria	Verrucomicrobia	Opitutae	Opitutales	Opitutaceae	Opitutus	NA
OTU_1782	2.18188	-3.13764	1.13549	-2.76325	0.00572282	0.0286141	Bacteria	Proteobacteria	Deltaproteobacteria	Myxococcales	VHS-B3-70	NA	NA
OTU_2381	1.1053	-1.35884	1.32802	-1.0232	0.306211	0.388652	Bacteria	Proteobacteria	Alphaproteobacteria	Sphingomonadales	7B-8	NA	NA
OTU_2382	1.36935	-1.16403	1.22244	-0.952218	0.340986	0.42563	Bacteria	Firmicutes	Clostridia	Clostridiales	Heliobacteriaceae	Hydrogenispora	NA
OTU_2390	1.04102	-1.94998	1.25338	-1.55578	0.119761	0.19185	Bacteria	Proteobacteria	Alphaproteobacteria	Rhodospirillales	KCM-B-60	NA	NA
OTU_2410	3.21268	-2.71578	1.17152	-2.31817	0.0204399	0.0679138	Bacteria	Actinobacteria	unidentified_Actinobacteria	Corynebacteriales	Mycobacteriaceae	Mycobacterium	NA
OTU_2442	3.66864	-0.615274	0.81774	-0.752408	0.451806	0.524985	Bacteria	Proteobacteria	Betaproteobacteria	Burkholderiales	Burkholderiaceae	Lautropia	NA
OTU_2453	2.21128	-0.669869	0.829772	-0.807293	0.419498	0.508949	Bacteria	Actinobacteria	unidentified_Actinobacteria	Corynebacteriales	Nocardiaceae	Nocardia	Nocardia_nova
OTU_2472	2.54914	-2.41004	1.12931	-2.13408	0.0328363	0.0888195	Bacteria	Bacteroidetes	Flavobacteriia	Flavobacteriales	Cryomorphaceae	Fluviicola	NA
OTU_2500	1.24808	-1.87043	1.18224	-1.58211	0.113624	0.184494	Bacteria	Firmicutes	Bacilli	Bacillales	Bacillaceae	Bacillus	Bacillus_anthracis
OTU_2564	9.13745	-1.23982	0.705077	-1.75842	0.0786758	0.150948	Bacteria	Proteobacteria	Alphaproteobacteria	Rhodospirillales	Acetobacteraceae	Roseomonas	NA
OTU_2586	5.90173	-1.59298	0.867587	-1.83611	0.0663418	0.144886	Bacteria	Actinobacteria	Acidimicrobiia	Acidimicrobiales	Iamiaceae	Iamia	NA
OTU_2611	7.8949	-1.44108	0.970105	-1.48549	0.137415	0.211902	Bacteria	Actinobacteria	Thermoleophilia	Solirubrobacterales	Solirubrobacteraceae	Solirubrobacter	NA
OTU_2645	1.26129	-2.08848	1.24557	-1.67673	0.0935956	0.16429	Bacteria	Proteobacteria	Alphaproteobacteria	Rhizobiales	MNG7	NA	NA
OTU_2658	3.86806	-1.52178	0.85818	-1.77326	0.0761855	0.150812	Bacteria	Actinobacteria	Thermoleophilia	Solirubrobacterales	Patulibacteraceae	Patulibacter	NA
OTU_2695	0.905954	-0.66625	1.19185	-0.559005	0.576158	NA	Bacteria	Proteobacteria	Alphaproteobacteria	Rhizobiales	DUNssu044	NA	NA
OTU_2699	1.08044	-2.35572	1.28899	-1.82757	0.0676136	0.144886	Bacteria	Chlorobi	Chlorobia	Chlorobiales	SJA-28	unidentified_SJA-28	bacterium_enrichment_culture_clone_Anammox_14
OTU_2762	2.2981	-1.32083	1.03925	-1.27094	0.203748	0.295317	Bacteria	Actinobacteria	Thermoleophilia	Solirubrobacterales	288-2	NA	NA
OTU_2771	1.12547	-1.08306	1.19213	-0.908509	0.363609	0.444411	Bacteria	Actinobacteria	unidentified_Actinobacteria	Micrococcales	Demequinaceae	Demequina	NA
OTU_2782	1.47999	-0.361031	1.19062	-0.303229	0.761715	0.795462	Bacteria	Proteobacteria	Alphaproteobacteria	Rhodospirillales	I-10	NA	NA
OTU_2801	1.99412	-1.33981	1.11264	-1.20417	0.228523	0.318407	Bacteria	Nitrospirae	Nitrospira	Nitrospirales	Nitrospiraceae	NA	NA
OTU_2841	0.596509	-0.515685	1.56249	-0.33004	0.74137	NA	Bacteria	Deinococcus-Thermus	Deinococci	Deinococcales	Trueperaceae	Truepera	NA
OTU_2907	0.927794	-1.48672	1.28357	-1.15827	0.246755	0.32999	Bacteria	Actinobacteria	unidentified_Actinobacteria	Micrococcales	Cellulomonadaceae	Cellulomonas	NA
OTU_2915	13.4449	-2.10487	0.938194	-2.24353	0.0248624	0.0759685	Bacteria	Actinobacteria	Thermoleophilia	Solirubrobacterales	Elev-16S-1332	NA	NA
OTU_2937	2.61139	0.674947	0.84866	0.795309	0.426433	0.509866	Bacteria	Proteobacteria	Deltaproteobacteria	Desulfurellales	Desulfurellaceae	H16	NA
OTU_2965	0.930998	-0.849597	1.33678	-0.635553	0.525068	0.60164	Bacteria	Bacteroidetes	unidentified_Bacteroidetes	Order_II	Rhodothermaceae	NA	NA
OTU_2968	0.617291	0.101303	1.63757	0.0618617	0.950673	NA	Bacteria	Proteobacteria	Gammaproteobacteria	Xanthomonadales	Solimonadaceae	Polycyclovorans	NA
OTU_2994	0.756753	-1.31902	1.22831	-1.07384	0.282893	NA	Bacteria	Cyanobacteria	ML635J-21	unidentified_ML635J-21	unidentified_ML635J-21	unidentified_ML635J-21	Hyaloperonospora_arabidopsidis
OTU_3081	0.41003	0.59307	1.69389	0.350123	0.726246	NA	Bacteria	Verrucomicrobia	OPB35_soil_group	unidentified_OPB35_soil_group	unidentified_OPB35_soil_group	unidentified_OPB35_soil_group	bacterium_Ellin517
OTU_3094	0.21136	0.26961	2.24807	0.11993	0.904539	NA	Bacteria	Chloroflexi	TK10	unidentified_TK10	unidentified_TK10	unidentified_TK10	Chloroflexi_bacterium_OLB14
OTU_3100	1.22624	-1.33895	1.15902	-1.15524	0.247993	0.32999	Bacteria	Actinobacteria	Thermoleophilia	Solirubrobacterales	FFCH13075	NA	NA
OTU_3116	1.94643	-0.687883	1.17781	-0.584038	0.559195	0.624889	Bacteria	Bacteroidetes	Sphingobacteriia	Sphingobacteriales	NS11-12_marine_group	NA	NA
OTU_3147	0.439555	-0.97081	2.1451	-0.452571	0.650857	NA	Bacteria	Proteobacteria	Alphaproteobacteria	Sphingomonadales	SWB04	NA	NA
OTU_3148	1.92217	-1.78858	1.04495	-1.71165	0.086962	0.156132	Bacteria	Actinobacteria	unidentified_Actinobacteria	Kineosporiales	Kineosporiaceae	Quadrisphaera	NA
OTU_3300	1.49631	-1.75779	1.11235	-1.58025	0.114051	0.184494	Bacteria	Actinobacteria	Nitriliruptoria	Euzebyales	Euzebyaceae	NA	NA
OTU_479	46.8902	-3.16222	0.676908	-4.67157	2.98907e-06	4.4836e-05	Bacteria	Elusimicrobia	unidentified_Elusimicrobia	Lineage_I	unidentified_Lineage_I	Candidatus_Endomicrobium	NA
OTU_3349	0.268617	1.09532	2.09075	0.523888	0.600356	NA	Bacteria	Proteobacteria	Alphaproteobacteria	Rhodospirillales	MSB-1E8	NA	NA
OTU_3382	1.12567	-0.617448	1.40173	-0.44049	0.659582	0.712249	Bacteria	Proteobacteria	Alphaproteobacteria	Rickettsiales	SM2D12	NA	NA
OTU_3435	0.246722	-0.290805	1.96044	-0.148336	0.882077	NA	Bacteria	Proteobacteria	Alphaproteobacteria	Rhodospirillales	AKYH478	NA	NA
OTU_3463	0.874031	-1.98686	1.64448	-1.2082	0.226972	NA	Bacteria	Actinobacteria	unidentified_Actinobacteria	Frankiales	Nakamurellaceae	Nakamurella	NA
OTU_3492	0.969278	0.215161	1.18824	0.181076	0.856308	0.883068	Bacteria	Actinobacteria	Acidimicrobiia	Acidimicrobiales	unidentified_Acidimicrobiales	Candidatus_Microthrix	NA
OTU_3548	0.483054	2.96068	2.24572	1.31837	0.187381	NA	Bacteria	Acidobacteria	Subgroup_2	unidentified_Subgroup_2	unidentified_Subgroup_2	unidentified_Subgroup_2	bacterium_Ellin7505
OTU_3592	0.536701	-0.219851	1.75581	-0.125213	0.900355	NA	Bacteria	Firmicutes	Bacilli	Bacillales	Paenibacillaceae	Ammoniphilus	NA
OTU_3601	0.57877	-1.396	1.56661	-0.891091	0.37288	NA	Bacteria	Proteobacteria	Alphaproteobacteria	Rhodospirillales	MNC12	NA	NA
OTU_3649	0.739804	3.42375	1.61285	2.1228	0.0337708	NA	Bacteria	Nitrospirae	Nitrospira	Nitrospirales	0319-6A21	NA	NA
OTU_3672	0.349582	1.17453	2.17184	0.5408	0.588646	NA	Bacteria	Actinobacteria	unidentified_Actinobacteria	Micrococcales	Dermabacteraceae	Brachybacterium	NA
OTU_3676	0.0980718	1.45272	3.05759	0.47512	0.634702	NA	Bacteria	Proteobacteria	Gammaproteobacteria	Oceanospirillales	Halomonadaceae	NA	NA
OTU_3769	0.133098	1.45272	3.05759	0.47512	0.634702	NA	Bacteria	Acidobacteria	Holophagae	Subgroup_10	NS72	NA	NA
OTU_3778	0.832762	-2.29586	1.49083	-1.53999	0.123563	NA	Bacteria	Chloroflexi	Chloroflexia	Chloroflexales	Roseiflexaceae	Roseiflexus	NA
OTU_3787	0.441353	-0.378964	1.5192	-0.249449	0.803014	NA	Bacteria	Tectomicrobia	unidentified_Tectomicrobia	unidentified_Tectomicrobia	unidentified_Tectomicrobia	Candidatus_Entotheonella	NA
OTU_3841	0.219035	-0.014142	2.4697	-0.00572618	0.995431	NA	Bacteria	Bacteroidetes	Sphingobacteriia	Sphingobacteriales	KD3-93	NA	NA
OTU_3879	0.378391	-1.50958	2.42643	-0.622143	0.533848	NA	Bacteria	Proteobacteria	Deltaproteobacteria	Myxococcales	Myxococcaceae	Myxococcus	NA
OTU_3913	0.163634	0.0817463	2.39046	0.0341968	0.97272	NA	Bacteria	Proteobacteria	Alphaproteobacteria	Rhizobiales	A0839	NA	NA
OTU_3978	0.28409	-0.613496	1.75213	-0.350144	0.726231	NA	Bacteria	Actinobacteria	unidentified_Actinobacteria	Frankiales	Sporichthyaceae	Sporichthya	NA
OTU_3995	0.115909	-0.18777	3.05474	-0.0614685	0.950986	NA	Bacteria	Acidobacteria	Holophagae	Subgroup_10	Sva0725	NA	NA
OTU_4003	0.222404	2.08729	2.68751	0.776664	0.437357	NA	Bacteria	Actinobacteria	Acidimicrobiia	Acidimicrobiales	OM1_clade	NA	NA
OTU_4106	1.07307	-1.42279	1.11966	-1.27073	0.203826	0.295317	Bacteria	Proteobacteria	Alphaproteobacteria	Rhizobiales	Rhodobiaceae	NA	NA
OTU_4168	0.192491	1.91215	2.79845	0.683289	0.494424	NA	Bacteria	Proteobacteria	Deltaproteobacteria	Desulfobacterales	Desulfobulbaceae	Desulfobulbus	NA
OTU_4223	1.52177	-0.120096	0.977394	-0.122873	0.902207	0.913278	Bacteria	Proteobacteria	Gammaproteobacteria	Pseudomonadales	Pseudomonadaceae	Pseudomonas	NA
OTU_4246	1.61276	-0.34303	1.20735	-0.284119	0.776319	0.805615	Bacteria	Firmicutes	Bacilli	Bacillales	Planococcaceae	NA	NA
OTU_4248	0.134291	1.45272	3.05759	0.47512	0.634702	NA	Bacteria	Lentisphaerae	Lentisphaeria	Victivallales	Victivallaceae	NA	NA
OTU_4378	0.716764	-2.48208	1.74376	-1.42341	0.154617	NA	Bacteria	Chloroflexi	Chloroflexia	Chloroflexales	Chloroflexaceae	NA	NA
OTU_4864	0.526923	-1.44122	1.44494	-0.997428	0.318557	NA	Bacteria	Proteobacteria	Deltaproteobacteria	Myxococcales	mle1-27	NA	NA
OTU_4875	0.488127	-1.46877	1.53932	-0.954163	0.340001	NA	Bacteria	Thermomicrobia	unidentified_Thermomicrobia	Sphaerobacterales	Sphaerobacteraceae	Nitrolancea	NA
OTU_4915	0.27305	0.130657	1.76976	0.0738276	0.941148	NA	Bacteria	Proteobacteria	Deltaproteobacteria	Bdellovibrionales	Bacteriovoracaceae	Peredibacter	NA
OTU_1446	2.31652	-3.43502	1.23131	-2.78971	0.00527547	0.0280791	Bacteria	Proteobacteria	Alphaproteobacteria	Rickettsiales	unidentified_Rickettsiales	Candidatus_Hepatincola	NA
OTU_5045	0.0980718	1.45272	3.05759	0.47512	0.634702	NA	Bacteria	Firmicutes	Bacilli	Bacillales	Alicyclobacillaceae	Tumebacillus	NA
OTU_5157	0.219469	0.160303	2.2313	0.0718431	0.942727	NA	Bacteria	Proteobacteria	Alphaproteobacteria	Rickettsiales	TK34	NA	NA
OTU_5167	0.22092	1.09683	2.19242	0.500284	0.616875	NA	Bacteria	Actinobacteria	unidentified_Actinobacteria	Frankiales	Frankiaceae	Jatrophihabitans	NA
OTU_5507	0.0980718	1.45272	3.05759	0.47512	0.634702	NA	Bacteria	Actinobacteria	unidentified_Actinobacteria	Micrococcales	Brevibacteriaceae	Brevibacterium	NA
OTU_5531	0.73414	-1.31346	1.36723	-0.960674	0.336716	NA	Bacteria	Actinobacteria	Thermoleophilia	Solirubrobacterales	Parviterribacteraceae	Parviterribacter	NA
OTU_793	13.9553	-5.04128	1.16286	-4.33523	1.45609e-05	0.000174155	Bacteria	Proteobacteria	Gammaproteobacteria	Cellvibrionales	Cellvibrionaceae	Cellvibrio	NA
OTU_6106	0.926248	1.67762	1.44232	1.16314	0.244773	0.32999	Bacteria	Firmicutes	Clostridia	Clostridiales	Clostridiaceae_1	Clostridium_sensu_stricto_1	NA
OTU_6117	0.321378	1.09903	2.09281	0.525146	0.599481	NA	Bacteria	Actinobacteria	Thermoleophilia	Solirubrobacterales	Conexibacteraceae	Conexibacter	NA
OTU_6345	0.121901	1.94221	3.05218	0.636337	0.524557	NA	Bacteria	Proteobacteria	Gammaproteobacteria	Alteromonadales	Idiomarinaceae	Aliidiomarina	NA
OTU_6561	0.0980718	1.45272	3.05759	0.47512	0.634702	NA	Bacteria	Lentisphaerae	Oligosphaeria	Oligosphaerales	Oligosphaeraceae	Z20	NA
OTU_6562	1.47995	-2.76325	1.1241	-2.45819	0.013964	0.0512013	Bacteria	Chloroflexi	Chloroflexia	Chloroflexales	FFCH7168	NA	NA
OTU_6883	0.786812	-0.830614	1.55186	-0.535239	0.592484	NA	Bacteria	Planctomycetes	Phycisphaerae	Tepidisphaerales	Tepidisphaeraceae	NA	NA
OTU_7341	0.551038	2.58918	2.00178	1.29344	0.195858	NA	Bacteria	Proteobacteria	Deltaproteobacteria	Bradymonadales	unidentified_Bradymonadales	unidentified_Bradymonadales	Deltaproteobacteria_bacterium_canine_oral_taxon_266
OTU_7461	0.263033	-0.407793	1.76564	-0.23096	0.817346	NA	Bacteria	Actinobacteria	Rubrobacteria	Rubrobacterales	Rubrobacteriaceae	Rubrobacter	NA
OTU_7730	0.104041	0.65201	3.03857	0.214578	0.830096	NA	Bacteria	Bacteroidetes	Flavobacteriia	Flavobacteriales	NS9_marine_group	NA	NA
OTU_7858	2.54831	-0.695917	0.89138	-0.780719	0.434968	0.516329	Bacteria	Proteobacteria	Alphaproteobacteria	Rhizobiales	KF-JG30-B3	NA	NA
OTU_8110	0.0716371	0.685571	3.06023	0.224026	0.822737	NA	Bacteria	Actinobacteria	unidentified_Actinobacteria	Micrococcales	Bogoriellaceae	Georgenia	NA
OTU_8120	0.601401	0.708185	1.44992	0.48843	0.625245	NA	Bacteria	Firmicutes	Bacilli	Bacillales	Thermoactinomycetaceae	Thermoactinomyces	NA
OTU_8179	0.044653	1.45272	3.05759	0.47512	0.634702	NA	Bacteria	Bacteroidetes	Bacteroidia	Bacteroidales	M2PB4-65_termite_group	NA	NA

## Sheet: 14 vs 28 Mot
taxon_id	baseMean	log2FoldChange	lfcSE	stat	pvalue	padj	Kingdom	Phylum	Class	Order	Family	Genus	Species
OTU_757	27.1849	7.2628	0.82537	8.79945	1.37492e-18	2.52985e-17	Bacteria	Acidobacteria	Blastocatellia	unidentified_Blastocatellia	Blastocatellaceae_(Subgroup_4)	NA	NA
OTU_6	35.7027	-0.138747	0.43358	-0.320003	0.748966	0.78301	Bacteria	Firmicutes	Bacilli	Lactobacillales	Streptococcaceae	Streptococcus	NA
OTU_33	1626.43	1.6717	0.803047	2.0817	0.0373698	0.0590158	Bacteria	Spirochaetes	unidentified_Spirochaetes	Spirochaetales	Spirochaetaceae	Sphaerochaeta	NA
OTU_34	1408.6	-0.567025	0.755637	-0.750393	0.453018	0.519298	Bacteria	Firmicutes	Clostridia	Clostridiales	Christensenellaceae	Christensenellaceae_R-7_group	NA
OTU_585	45.2392	7.26103	0.868774	8.35779	6.39044e-17	6.91671e-16	Bacteria	Actinobacteria	unidentified_Actinobacteria	Micromonosporales	Micromonosporaceae	Actinoplanes	NA
OTU_661	26.9055	7.24657	0.83171	8.71286	2.96309e-18	4.95644e-17	Bacteria	Actinobacteria	unidentified_Actinobacteria	Streptosporangiales	Thermomonosporaceae	Actinomadura	NA
OTU_55	288.136	0.484118	0.731391	0.661915	0.508026	0.562997	Bacteria	Proteobacteria	Betaproteobacteria	Neisseriales	Neisseriaceae	NA	NA
OTU_713	89.0784	7.2434	0.676388	10.7089	9.24124e-27	8.50194e-25	Bacteria	Bacteroidetes	Cytophagia	Cytophagales	Cytophagaceae	NA	NA
OTU_719	33.7005	7.20425	0.777974	9.26027	2.03909e-20	6.25321e-19	Bacteria	Actinobacteria	unidentified_Actinobacteria	Propionibacteriales	Nocardioidaceae	Kribbella	NA
OTU_677	54.5344	7.17606	0.743622	9.65015	4.90849e-22	2.2579e-20	Bacteria	Bacteroidetes	Sphingobacteriia	Sphingobacteriales	Chitinophagaceae	Niastella	NA
OTU_534	40.7552	7.11515	0.835086	8.52026	1.59192e-17	2.09224e-16	Bacteria	Actinobacteria	unidentified_Actinobacteria	Micrococcales	Micrococcaceae	NA	NA
OTU_1066	24.1785	7.09549	0.801785	8.84962	8.782e-19	2.05637e-17	Bacteria	Acidobacteria	Solibacteres	Solibacterales	Solibacteraceae_(Subgroup_3)	Bryobacter	NA
OTU_97	4.46326	-1.61007	0.807104	-1.99487	0.0460566	0.0700366	Bacteria	Firmicutes	Clostridia	Halanaerobiales	ODP1230B8.23	NA	NA
OTU_1139	20.4966	6.85252	0.77727	8.81614	1.18474e-18	2.42214e-17	Bacteria	Proteobacteria	Alphaproteobacteria	Caulobacterales	Caulobacteraceae	Caulobacter	NA
OTU_710	19.6439	6.79557	0.795052	8.54733	1.25967e-17	1.9315e-16	Bacteria	Acidobacteria	Subgroup_6	unidentified_Subgroup_6	unidentified_Subgroup_6	unidentified_Subgroup_6	Acidobacteria_bacterium_CB_286306
OTU_1015	17.6661	6.6439	0.796614	8.34017	7.41808e-17	7.58292e-16	Bacteria	Proteobacteria	Deltaproteobacteria	Myxococcales	BIrii41	NA	NA
OTU_1081	17.2448	6.60314	0.813149	8.12046	4.64425e-16	4.49759e-15	Bacteria	Proteobacteria	Alphaproteobacteria	Sphingomonadales	Erythrobacteraceae	NA	NA
OTU_174	31.6178	-0.332963	0.518526	-0.642134	0.520786	0.56701	Bacteria	Bacteroidetes	Bacteroidia	Bacteroidales	Bacteroidales_S24-7_group	NA	NA
OTU_181	164.001	-1.40855	0.759118	-1.85551	0.0635239	0.0935072	Bacteria	Bacteroidetes	Bacteroidia	Bacteroidales	Porphyromonadaceae	Petrimonas	Petrimonas_sp._canine_oral_taxon_434
OTU_197	19.727	-0.62269	0.844726	-0.73715	0.461031	0.52364	Bacteria	Actinobacteria	Coriobacteriia	Coriobacteriales	Coriobacteriaceae	Atopobium	NA
OTU_1319	55.3355	6.06477	0.613818	9.8804	5.06286e-23	3.10522e-21	Bacteria	Proteobacteria	Gammaproteobacteria	Xanthomonadales	Xanthomonadaceae	Dokdonella	NA
OTU_206	30.5824	0.479662	0.713372	0.672387	0.501338	0.559067	Bacteria	Fibrobacteres	Fibrobacteria	Fibrobacterales	Fibrobacteraceae	Fibrobacter	NA
OTU_243	44.5581	0.672361	0.845953	0.794797	0.426731	0.496953	Bacteria	Firmicutes	Clostridia	Clostridiales	Peptococcaceae	NA	NA
OTU_674	18.9073	5.9912	0.952064	6.29285	3.11686e-10	1.85001e-09	Bacteria	Bacteroidetes	Sphingobacteriia	Sphingobacteriales	Saprospiraceae	NA	NA
OTU_258	19.5244	0.702324	0.367632	1.9104	0.0560817	0.0838946	Bacteria	Firmicutes	Clostridia	Clostridiales	Peptostreptococcaceae	Filifactor	NA
OTU_1401	13.7826	5.91505	0.774286	7.63936	2.18312e-14	2.00847e-13	Bacteria	Proteobacteria	Alphaproteobacteria	Rhizobiales	unidentified_Rhizobiales	Rhizomicrobium	NA
OTU_285	137.068	0.0375662	0.735266	0.0510919	0.959252	0.959252	Bacteria	Firmicutes	Negativicutes	Selenomonadales	Acidaminococcaceae	Succiniclasticum	NA
OTU_1775	10.6241	5.9132	1.03772	5.69828	1.2102e-08	4.73782e-08	Bacteria	Acidobacteria	Holophagae	Subgroup_10	ABS-19	NA	NA
OTU_331	205.722	0.804815	0.580141	1.38727	0.165358	0.220478	Bacteria	Bacteroidetes	Bacteroidia	Bacteroidales	Bacteroidales_UCG-001	NA	NA
OTU_348	22.5972	0.466193	0.460225	1.01297	0.311076	0.374104	Bacteria	Synergistetes	Synergistia	Synergistales	Synergistaceae	Pyramidobacter	NA
OTU_1061	16.6115	5.79413	0.845481	6.85306	7.2287e-12	5.1157e-11	Bacteria	Proteobacteria	Alphaproteobacteria	Rhizobiales	Methylobacteriaceae	Microvirga	NA
OTU_1638	9.70018	5.78127	0.925303	6.24797	4.15812e-10	2.31846e-09	Bacteria	Proteobacteria	Deltaproteobacteria	Myxococcales	Sandaracinaceae	NA	NA
OTU_1088	12.4924	5.76002	0.795269	7.24286	4.39315e-13	3.67427e-12	Bacteria	Gemmatimonadetes	Longimicrobia	Longimicrobiales	Longimicrobiaceae	NA	NA
OTU_479	46.1288	1.28812	0.629854	2.04511	0.0408441	0.0636892	Bacteria	Elusimicrobia	unidentified_Elusimicrobia	Lineage_I	unidentified_Lineage_I	Candidatus_Endomicrobium	NA
OTU_482	100.414	-1.09923	0.643438	-1.70837	0.0875669	0.125877	Bacteria	Chloroflexi	Anaerolineae	Anaerolineales	Anaerolineaceae	NA	NA
OTU_1619	8.75798	5.63594	0.904619	6.23018	4.65885e-10	2.52126e-09	Bacteria	Proteobacteria	Gammaproteobacteria	Xanthomonadales	unidentified_Xanthomonadales	Acidibacter	NA
OTU_1309	8.25363	5.54364	0.896825	6.1814	6.35349e-10	3.24734e-09	Bacteria	Chloroflexi	Chloroflexia	Kallotenuales	AKIW781	NA	NA
OTU_906	21.9438	5.51924	0.870824	6.33795	2.32837e-10	1.42807e-09	Bacteria	Proteobacteria	Alphaproteobacteria	Rhodobacterales	Rhodobacteraceae	Paracoccus	NA
OTU_793	10.432	5.50356	1.19465	4.60683	4.08845e-06	1.07468e-05	Bacteria	Proteobacteria	Gammaproteobacteria	Cellvibrionales	Cellvibrionaceae	Cellvibrio	NA
OTU_1357	36.503	5.46257	0.617406	8.84762	8.94075e-19	2.05637e-17	Bacteria	Proteobacteria	Alphaproteobacteria	Sphingomonadales	Sphingomonadaceae	Sphingomonas	Sphingomonas_mali
OTU_907	25.6769	5.40642	0.910195	5.93984	2.85292e-09	1.22079e-08	Bacteria	Proteobacteria	Betaproteobacteria	Nitrosomonadales	Nitrosomonadaceae	NA	NA
OTU_1187	7.39999	5.38518	0.772742	6.96893	3.19357e-12	2.4484e-11	Bacteria	Proteobacteria	Betaproteobacteria	Methylophilales	Methylophilaceae	Methylobacillus	NA
OTU_630	0.713073	-3.80542	2.04628	-1.85968	0.0629314	0.093382	Bacteria	Firmicutes	Bacilli	Lactobacillales	Lactobacillaceae	Lactobacillus	NA
OTU_646	3.71895	-0.222809	0.913176	-0.243994	0.807236	0.834446	Bacteria	Spirochaetes	unidentified_Spirochaetes	Spirochaetales	PL-11B10	NA	NA
OTU_1171	6.54276	5.21415	0.844172	6.17665	6.54759e-10	3.2561e-09	Bacteria	Actinobacteria	unidentified_Actinobacteria	Frankiales	Geodermatophilaceae	NA	NA
OTU_2370	6.47864	5.20176	0.915856	5.67967	1.34955e-08	5.17326e-08	Bacteria	Verrucomicrobia	Opitutae	Opitutales	Opitutaceae	Opitutus	NA
OTU_676	4.52996	-0.0709378	0.77085	-0.0920255	0.926678	0.931742	Bacteria	Proteobacteria	Gammaproteobacteria	Pasteurellales	Pasteurellaceae	NA	NA
OTU_2194	6.44194	5.18325	0.879819	5.89127	3.83246e-09	1.56705e-08	Bacteria	Verrucomicrobia	Verrucomicrobiae	Verrucomicrobiales	Verrucomicrobiaceae	Haloferula	NA
OTU_686	25.3982	0.833992	0.746724	1.11687	0.264051	0.332777	Bacteria	Firmicutes	Bacilli	Bacillales	Staphylococcaceae	Staphylococcus	Staphylococcus_equorum
OTU_2915	8.29262	5.16713	0.799514	6.46283	1.02762e-10	7.00302e-10	Bacteria	Actinobacteria	Thermoleophilia	Solirubrobacterales	Elev-16S-1332	NA	NA
OTU_2181	10.8294	5.15883	0.872741	5.91107	3.39902e-09	1.42141e-08	Bacteria	Proteobacteria	Betaproteobacteria	Burkholderiales	Oxalobacteraceae	Massilia	NA
OTU_1858	8.24186	5.1586	0.823486	6.26435	3.74386e-10	2.15272e-09	Bacteria	Proteobacteria	Deltaproteobacteria	Myxococcales	Haliangiaceae	Haliangium	NA
OTU_1761	5.84332	5.05439	0.813253	6.21503	5.13164e-10	2.69777e-09	Bacteria	Proteobacteria	Alphaproteobacteria	Rhodospirillales	unidentified_Rhodospirillales	Reyranella	NA
OTU_1184	15.8954	5.02018	0.727946	6.89637	5.33499e-12	3.92655e-11	Bacteria	Proteobacteria	Alphaproteobacteria	Rhizobiales	Xanthobacteraceae	Pseudolabrys	NA
OTU_1070	8.8949	4.89537	0.938696	5.21507	1.83749e-07	5.82927e-07	Bacteria	Acidobacteria	unidentified_Acidobacteria	Acidobacteriales	Acidobacteriaceae_(Subgroup_1)	NA	NA
OTU_835	0.64772	-3.74597	2.04941	-1.82783	0.0675758	0.0986821	Bacteria	Proteobacteria	Epsilonproteobacteria	Campylobacterales	Helicobacteraceae	Helicobacter	Helicobacter_sp._MIT_01-6451
OTU_2564	4.94718	4.81709	0.788467	6.10943	9.99852e-10	4.71725e-09	Bacteria	Proteobacteria	Alphaproteobacteria	Rhodospirillales	Acetobacteraceae	Roseomonas	NA
OTU_2611	4.39975	4.64248	0.875743	5.30119	1.1505e-07	3.92021e-07	Bacteria	Actinobacteria	Thermoleophilia	Solirubrobacterales	Solirubrobacteraceae	Solirubrobacter	NA
OTU_1007	28.7388	4.62942	0.54285	8.52799	1.48914e-17	2.09224e-16	Bacteria	Proteobacteria	Betaproteobacteria	Burkholderiales	Comamonadaceae	Ramlibacter	NA
OTU_1322	4.35622	4.61278	0.834941	5.52468	3.3009e-08	1.19091e-07	Bacteria	Armatimonadetes	Fimbriimonadia	Fimbriimonadales	Fimbriimonadaceae	NA	NA
OTU_1265	4.16137	4.5438	0.805152	5.64341	1.66717e-08	6.26039e-08	Bacteria	Actinobacteria	unidentified_Actinobacteria	Streptosporangiales	Streptosporangiaceae	Nonomuraea	NA
OTU_1566	5.37708	4.49286	0.849557	5.28848	1.23339e-07	4.12626e-07	Bacteria	Actinobacteria	unidentified_Actinobacteria	Pseudonocardiales	Pseudonocardiaceae	Saccharopolyspora	Saccharopolyspora_rectivirgula
OTU_2102	3.52875	4.33456	0.97461	4.44748	8.6884e-06	2.18995e-05	Bacteria	Proteobacteria	Alphaproteobacteria	Caulobacterales	Hyphomonadaceae	Hirschia	NA
OTU_823	10.5152	4.32968	0.997637	4.33993	1.42525e-05	3.45061e-05	Bacteria	Cyanobacteria	Chloroplast	unidentified_Chloroplast	unidentified_Chloroplast	unidentified_Chloroplast	Phaseolus_vulgaris
OTU_1334	3.50729	4.3037	1.76654	2.43623	0.0148414	0.0248256	Bacteria	Chloroflexi	Ktedonobacteria	Ktedonobacterales	Ktedonobacteraceae	Ktedonobacter	NA
OTU_939	36.9006	4.29573	0.458606	9.36694	7.46637e-21	2.74763e-19	Bacteria	Proteobacteria	Alphaproteobacteria	Rhizobiales	Hyphomicrobiaceae	Devosia	NA
OTU_2032	3.48056	4.29426	0.907902	4.72987	2.24663e-06	6.07911e-06	Bacteria	Verrucomicrobia	Spartobacteria	Chthoniobacterales	Chthoniobacteraceae	Chthoniobacter	NA
OTU_1131	7.77624	0.480576	0.788718	0.609312	0.542318	0.586979	Bacteria	Proteobacteria	Deltaproteobacteria	Oligoflexales	0319-6G20	NA	NA
OTU_1961	4.5679	4.29261	0.847192	5.06687	4.0442e-07	1.20021e-06	Bacteria	Proteobacteria	Deltaproteobacteria	Bdellovibrionales	Bdellovibrionaceae	Bdellovibrio	NA
OTU_2586	3.40489	4.26521	0.875029	4.87436	1.09162e-06	3.09011e-06	Bacteria	Actinobacteria	Acidimicrobiia	Acidimicrobiales	Iamiaceae	Iamia	NA
OTU_2280	3.36886	4.23271	0.816437	5.18437	2.1675e-07	6.75967e-07	Bacteria	Proteobacteria	Gammaproteobacteria	Oceanospirillales	Oceanospirillaceae	Pseudohongiella	NA
OTU_1487	5.81487	4.2317	0.809318	5.22872	1.70686e-07	5.50985e-07	Bacteria	Bacteroidetes	Sphingobacteriia	Sphingobacteriales	env.OPS_17	NA	NA
OTU_1967	3.19836	4.18602	0.871809	4.80154	1.57453e-06	4.38961e-06	Bacteria	Proteobacteria	Alphaproteobacteria	Rhizobiales	JG34-KF-361	NA	NA
OTU_1574	8.64022	4.07535	0.728311	5.59562	2.19835e-08	8.08992e-08	Bacteria	Actinobacteria	Acidimicrobiia	Acidimicrobiales	Acidimicrobiaceae	Ilumatobacter	NA
OTU_1602	2.88496	4.0224	0.923977	4.35336	1.34069e-05	3.28916e-05	Bacteria	Proteobacteria	Deltaproteobacteria	Myxococcales	Archangiaceae	NA	NA
OTU_2011	2.78235	3.97916	1.61729	2.46038	0.0138788	0.0236454	Bacteria	Proteobacteria	Gammaproteobacteria	Acidiferrobacterales	Acidiferrobacteraceae	Sulfurifustis	NA
OTU_67	541.73	3.93747	0.766738	5.13535	2.81615e-07	8.49463e-07	Bacteria	Bacteroidetes	Bacteroidia	Bacteroidales	Bacteroidales_BS11_gut_group	NA	NA
OTU_1791	3.44884	3.8758	0.945342	4.09989	4.13347e-05	9.62731e-05	Bacteria	Proteobacteria	Deltaproteobacteria	Myxococcales	Polyangiaceae	Sorangium	NA
OTU_1408	17.3472	3.83529	0.604679	6.34268	2.25799e-10	1.42807e-09	Bacteria	Gemmatimonadetes	unidentified_Gemmatimonadetes	Gemmatimonadales	Gemmatimonadaceae	NA	NA
OTU_2157	3.31651	3.7766	0.813822	4.64057	3.47446e-06	9.26524e-06	Bacteria	Actinobacteria	unidentified_Actinobacteria	Micrococcales	Intrasporangiaceae	Knoellia	NA
OTU_2658	2.30153	3.7065	0.871622	4.25242	2.1147e-05	5.05332e-05	Bacteria	Actinobacteria	Thermoleophilia	Solirubrobacterales	Patulibacteraceae	Patulibacter	NA
OTU_620	22.2833	3.70195	0.492601	7.5151	5.68675e-14	4.98268e-13	Bacteria	Proteobacteria	Alphaproteobacteria	Rhizobiales	Bradyrhizobiaceae	Bradyrhizobium	NA
OTU_1378	3.80074	0.928592	0.693461	1.33907	0.180548	0.237292	Bacteria	Proteobacteria	Betaproteobacteria	Burkholderiales	Alcaligenaceae	Bordetella	NA
OTU_1394	2.17402	-0.513779	1.00543	-0.511006	0.609347	0.648091	Bacteria	Lentisphaerae	Lentisphaeria	Victivallales	vadinBE97	NA	NA
OTU_2332	2.24513	3.68395	1.01774	3.61975	0.000294888	0.000638346	Bacteria	Chloroflexi	Caldilineae	Caldilineales	Caldilineaceae	NA	NA
OTU_1857	2.07818	3.55221	0.96115	3.69579	0.000219207	0.000485953	Bacteria	Chlorobi	Chlorobia	Chlorobiales	OPB56	NA	NA
OTU_2257	1.64054	3.21689	1.26147	2.55011	0.010769	0.0190528	Bacteria	Actinobacteria	Thermoleophilia	Solirubrobacterales	FFCH11085	NA	NA
OTU_2442	1.63792	3.20369	0.927541	3.45396	0.000552411	0.00116832	Bacteria	Proteobacteria	Betaproteobacteria	Burkholderiales	Burkholderiaceae	Lautropia	NA
OTU_1782	1.59577	3.19532	1.06384	3.00356	0.00266837	0.00527935	Bacteria	Proteobacteria	Deltaproteobacteria	Myxococcales	VHS-B3-70	NA	NA
OTU_2472	1.62382	3.1835	1.12208	2.83713	0.00455211	0.00829296	Bacteria	Bacteroidetes	Flavobacteriia	Flavobacteriales	Cryomorphaceae	Fluviicola	NA
OTU_1656	1.50928	3.11878	0.987356	3.15871	0.00158467	0.00323977	Bacteria	Proteobacteria	Alphaproteobacteria	Rhodospirillales	JG37-AG-20	NA	NA
OTU_1549	0.349963	-1.89126	1.76945	-1.06884	0.285142	0.349774	Bacteria	Gracilibacteria	unidentified_Gracilibacteria	unidentified_Gracilibacteria	unidentified_Gracilibacteria	unidentified_Gracilibacteria	NA
OTU_1553	0.376689	-0.437922	1.40865	-0.31088	0.755892	0.785786	Bacteria	Actinobacteria	unidentified_Actinobacteria	Corynebacteriales	Corynebacteriaceae	Corynebacterium_1	NA
OTU_3338	1.36573	2.93791	0.968646	3.03301	0.00242126	0.00484252	Bacteria	Proteobacteria	Alphaproteobacteria	Rhizobiales	Methylocystaceae	Methylocystis	NA
OTU_2110	1.35635	2.93005	0.913442	3.20771	0.00133797	0.00276614	Bacteria	Proteobacteria	Deltaproteobacteria	Myxococcales	Blfdi19	NA	NA
OTU_1599	0.612044	1.82541	1.17475	1.55387	0.120214	0.165071	Bacteria	Proteobacteria	Deltaproteobacteria	Oligoflexales	Oligoflexaceae	unidentified_Oligoflexaceae	Spirobacillus_sp._BFE32B
OTU_2762	1.33108	2.91878	0.976874	2.98788	0.00280924	0.00549893	Bacteria	Actinobacteria	Thermoleophilia	Solirubrobacterales	288-2	NA	NA
OTU_1411	1.33806	2.90353	1.18292	2.45454	0.0141066	0.023813	Bacteria	Chloroflexi	Chloroflexia	Herpetosiphonales	Herpetosiphonaceae	Herpetosiphon	NA
OTU_1620	2325.61	-0.375227	0.570852	-0.65731	0.510981	0.562997	Bacteria	Bacteroidetes	Bacteroidia	Bacteroidales	Rikenellaceae	SP3-e08	NA
OTU_2410	2.41244	2.82329	0.974754	2.89641	0.00377457	0.0069452	Bacteria	Actinobacteria	unidentified_Actinobacteria	Corynebacteriales	Mycobacteriaceae	Mycobacterium	NA
OTU_7858	1.20045	2.7852	1.02022	2.73	0.00633353	0.0114252	Bacteria	Proteobacteria	Alphaproteobacteria	Rhizobiales	KF-JG30-B3	NA	NA
OTU_1212	10.5385	2.76877	0.691019	4.00679	6.15485e-05	0.000141562	Bacteria	Bacteroidetes	Sphingobacteriia	Sphingobacteriales	Sphingobacteriaceae	Arcticibacter	NA
OTU_2801	1.17639	2.76144	1.12209	2.46099	0.0138556	0.0236454	Bacteria	Nitrospirae	Nitrospira	Nitrospirales	Nitrospiraceae	NA	NA
OTU_1700	2.46412	-1.27491	0.84103	-1.51589	0.129546	0.175269	Bacteria	Firmicutes	Bacilli	Lactobacillales	Aerococcaceae	Facklamia	NA
OTU_1702	0.181262	0.0163885	2.55208	0.00642164	0.994876	NA	Bacteria	Firmicutes	Clostridia	Clostridiales	Syntrophomonadaceae	Syntrophomonas	NA
OTU_1749	0.305734	0.804591	1.8656	0.431278	0.666266	0.700532	Bacteria	Proteobacteria	Alphaproteobacteria	Rhodospirillales	DA111	NA	NA
OTU_2131	2.12702	2.71287	0.926831	2.92704	0.00342203	0.0064452	Bacteria	Actinobacteria	Thermoleophilia	Gaiellales	Gaiellaceae	Gaiella	NA
OTU_2071	13.8027	2.66504	0.462282	5.76497	8.16707e-09	3.26683e-08	Bacteria	Proteobacteria	Alphaproteobacteria	Rhizobiales	Rhizobiaceae	Neorhizobium	NA
OTU_6562	1.05847	2.6101	1.09611	2.38124	0.0172544	0.0286018	Bacteria	Chloroflexi	Chloroflexia	Chloroflexales	FFCH7168	NA	NA
OTU_3300	0.966613	2.42839	1.08036	2.24776	0.0245912	0.0400423	Bacteria	Actinobacteria	Nitriliruptoria	Euzebyales	Euzebyaceae	NA	NA
OTU_1415	5.13207	2.40991	0.655119	3.67858	0.000234536	0.000513745	Bacteria	Proteobacteria	Alphaproteobacteria	Rhizobiales	Phyllobacteriaceae	Mesorhizobium	Mesorhizobium_ciceri
OTU_1806	1.05592	2.60023	1.30075	1.99902	0.0456059	0.069929	Bacteria	Proteobacteria	Alphaproteobacteria	Rhodospirillales	CCU22	NA	NA
OTU_1816	1.39296	2.99464	1.43974	2.07999	0.0375263	0.0590158	Bacteria	Proteobacteria	Deltaproteobacteria	Myxococcales	Phaselicystidaceae	Phaselicystis	NA
OTU_3148	1.26969	2.32834	1.0411	2.23642	0.0253245	0.0408747	Bacteria	Actinobacteria	unidentified_Actinobacteria	Kineosporiales	Kineosporiaceae	Quadrisphaera	NA
OTU_2453	1.20558	2.11142	0.923847	2.28546	0.0222857	0.0366121	Bacteria	Actinobacteria	unidentified_Actinobacteria	Corynebacteriales	Nocardiaceae	Nocardia	Nocardia_nova
OTU_1859	1.07857	1.30406	1.12317	1.16105	0.245621	0.313849	Bacteria	Actinobacteria	unidentified_Actinobacteria	Propionibacteriales	Propionibacteriaceae	Propionibacterium	NA
OTU_1919	0.816995	-1.24928	1.14516	-1.09092	0.275308	0.342275	Bacteria	Actinobacteria	unidentified_Actinobacteria	Corynebacteriales	Dietziaceae	Dietzia	NA
OTU_247	10.759	1.94773	0.665647	2.92607	0.00343277	0.0064452	Bacteria	Proteobacteria	Epsilonproteobacteria	Campylobacterales	Campylobacteraceae	Campylobacter	NA
OTU_1643	31.2868	1.90593	0.513257	3.71339	0.000204499	0.000458875	Bacteria	Proteobacteria	Alphaproteobacteria	Rhodospirillales	Rhodospirillaceae	NA	NA
OTU_203	17.6281	1.80413	0.5888	3.06408	0.00218337	0.00441473	Bacteria	Elusimicrobia	unidentified_Elusimicrobia	Elusimicrobiales	Elusimicrobiaceae	Elusimicrobium	NA
OTU_2027	0.0725981	-2.25119	3.06038	-0.735592	0.461979	NA	Bacteria	Cyanobacteria	unidentified_Cyanobacteria	SubsectionIV	FamilyI	Anabaena	NA
OTU_1776	4.02181	1.60976	0.632942	2.5433	0.0109809	0.0192428	Bacteria	Actinobacteria	unidentified_Actinobacteria	Micrococcales	Microbacteriaceae	NA	NA
OTU_155	778.949	-1.3031	0.442814	-2.94278	0.00325284	0.0062346	Bacteria	Firmicutes	Clostridia	Clostridiales	Family_XIII	[Eubacterium]_nodatum_group	NA
OTU_43	11870.6	-1.45094	0.582291	-2.49179	0.0127102	0.022063	Bacteria	Bacteroidetes	Bacteroidia	Bacteroidales	Prevotellaceae	NA	NA
OTU_498	24.462	-1.60772	0.618291	-2.60027	0.00931501	0.0166404	Bacteria	Proteobacteria	Deltaproteobacteria	Desulfovibrionales	Desulfovibrionaceae	Desulfovibrio	NA
OTU_2130	0.780539	2.14372	1.47757	1.45084	0.146825	0.197196	Bacteria	Proteobacteria	Alphaproteobacteria	Rickettsiales	Mitochondria	NA	NA
OTU_74	1173.84	-1.96544	0.66576	-2.95218	0.00315535	0.00611141	Bacteria	Firmicutes	Erysipelotrichia	Erysipelotrichales	Erysipelotrichaceae	Erysipelotrichaceae_UCG-004	NA
OTU_439	137.102	-2.04667	0.701245	-2.91862	0.00351581	0.00653444	Bacteria	Bacteroidetes	Bacteroidia	Bacteroidales	unidentified_Bacteroidales	Phocaeicola	NA
OTU_2173	0.216336	-0.697484	2.48013	-0.281229	0.778534	NA	Bacteria	Firmicutes	Bacilli	Lactobacillales	Carnobacteriaceae	Trichococcus	Trichococcus_collinsii
OTU_569	136.891	-2.12017	0.543158	-3.90341	9.48467e-05	0.000215454	Bacteria	Firmicutes	Clostridia	Clostridiales	Defluviitaleaceae	Defluviitaleaceae_UCG-011	NA
OTU_536	27.2045	-2.56567	0.521058	-4.92397	8.48053e-07	2.43815e-06	Bacteria	Proteobacteria	Gammaproteobacteria	Pseudomonadales	Moraxellaceae	Moraxella	Moraxella_oblonga
OTU_1446	10.3811	-2.60864	0.775825	-3.36241	0.000772644	0.00161553	Bacteria	Proteobacteria	Alphaproteobacteria	Rickettsiales	unidentified_Rickettsiales	Candidatus_Hepatincola	NA
OTU_528	31.8248	-2.78871	0.532895	-5.23313	1.66667e-07	5.47619e-07	Bacteria	Bacteroidetes	Bacteroidia	Bacteroidales	Bacteroidales_RF16_group	NA	NA
OTU_101	5536.25	-3.00298	0.49677	-6.04501	1.49404e-09	6.87258e-09	Bacteria	Firmicutes	Clostridia	Clostridiales	Ruminococcaceae	Ruminococcaceae_NK4A214_group	NA
OTU_5	27.2776	-3.08845	0.707408	-4.36586	1.26622e-05	3.14843e-05	Bacteria	Proteobacteria	Gammaproteobacteria	Enterobacteriales	Enterobacteriaceae	Escherichia-Shigella	Escherichia_coli
OTU_2178	4.1038	-3.11692	0.866439	-3.5974	0.000321416	0.000687682	Bacteria	Proteobacteria	Gammaproteobacteria	Legionellales	Coxiellaceae	Rickettsiella	NA
OTU_2371	18.7572	-0.127494	0.795254	-0.160319	0.87263	0.882219	Bacteria	Bacteroidetes	Bacteroidia	Bacteroidales	Bacteroidaceae	Bacteroides	NA
OTU_2381	0.641583	1.85498	1.22284	1.51694	0.129281	0.175269	Bacteria	Proteobacteria	Alphaproteobacteria	Sphingomonadales	7B-8	NA	NA
OTU_2382	0.751926	2.09952	1.24103	1.69176	0.0906922	0.128364	Bacteria	Firmicutes	Clostridia	Clostridiales	Heliobacteriaceae	Hydrogenispora	NA
OTU_2390	0.690444	1.995	1.27726	1.56193	0.118304	0.164261	Bacteria	Proteobacteria	Alphaproteobacteria	Rhodospirillales	KCM-B-60	NA	NA
OTU_72	152.304	-3.21358	0.521014	-6.16793	6.91895e-10	3.35023e-09	Bacteria	Firmicutes	Negativicutes	Selenomonadales	Veillonellaceae	Veillonella	Veillonella_ratti
OTU_1085	5.50798	-3.44482	0.768741	-4.48112	7.42518e-06	1.92427e-05	Bacteria	Firmicutes	Clostridia	Clostridiales	Eubacteriaceae	Anaerofustis	NA
OTU_47	667.865	-3.47922	0.581921	-5.97885	2.24714e-09	9.84462e-09	Bacteria	Firmicutes	Clostridia	Clostridiales	Clostridiales_vadinBB60_group	NA	NA
OTU_173	8596.12	-3.88317	0.554725	-7.00018	2.55629e-12	2.04503e-11	Bacteria	Firmicutes	Clostridia	Clostridiales	Lachnospiraceae	Oribacterium	NA
OTU_2500	1.48129	-0.195852	0.881445	-0.222195	0.824162	0.840217	Bacteria	Firmicutes	Bacilli	Bacillales	Bacillaceae	Bacillus	Bacillus_anthracis
OTU_80	103.852	-3.88536	0.812515	-4.7819	1.73649e-06	4.76886e-06	Bacteria	Proteobacteria	Gammaproteobacteria	Aeromonadales	Succinivibrionaceae	Ruminobacter	Ruminobacter_amylophilus
OTU_261	2994.06	-4.39594	0.890239	-4.93793	7.89567e-07	2.30604e-06	Bacteria	Tenericutes	Mollicutes	Anaeroplasmatales	Anaeroplasmataceae	Anaeroplasma	Anaeroplasma_varium
OTU_463	40.7279	-4.5307	0.881713	-5.13852	2.76918e-07	8.49214e-07	Bacteria	Bacteroidetes	Flavobacteriia	Flavobacteriales	Flavobacteriaceae	Capnocytophaga	NA
OTU_2645	1.1947	1.30554	1.00746	1.29588	0.195018	0.2527	Bacteria	Proteobacteria	Alphaproteobacteria	Rhizobiales	MNG7	NA	NA
OTU_362	95.2657	-4.88887	0.582147	-8.398	4.54138e-17	5.22258e-16	Bacteria	Firmicutes	Clostridia	Clostridiales	Family_XI	unidentified_Family_XI	rumen_bacterium_NC-34
OTU_2695	0.447914	1.37337	1.26842	1.08274	0.278922	0.344441	Bacteria	Proteobacteria	Alphaproteobacteria	Rhizobiales	DUNssu044	NA	NA
OTU_2699	1.21016	0.79716	1.02268	0.779483	0.435695	0.5042	Bacteria	Chlorobi	Chlorobia	Chlorobiales	SJA-28	unidentified_SJA-28	bacterium_enrichment_culture_clone_Anammox_14
OTU_1328	21.3233	-5.02478	0.780344	-6.43918	1.20118e-10	7.89345e-10	Bacteria	Proteobacteria	Gammaproteobacteria	Cardiobacteriales	Cardiobacteriaceae	Suttonella	NA
OTU_2771	0.619576	1.79504	1.14007	1.5745	0.115371	0.162048	Bacteria	Actinobacteria	unidentified_Actinobacteria	Micrococcales	Demequinaceae	Demequina	NA
OTU_2782	0.675272	1.97068	1.16312	1.6943	0.0902083	0.128364	Bacteria	Proteobacteria	Alphaproteobacteria	Rhodospirillales	I-10	NA	NA
OTU_108	1737.3	-5.12538	0.930026	-5.51101	3.56789e-08	1.26249e-07	Bacteria	Bacteroidetes	Bacteroidia	Bacteroidales	p-2534-18B5_gut_group	NA	NA
OTU_2832	0.811214	-4.10976	2.63427	-1.56012	0.118732	0.164261	Bacteria	Planctomycetes	Planctomycetacia	Planctomycetales	Planctomycetaceae	p-1088-a5_gut_group	NA
OTU_2841	0.325243	0.898615	1.5133	0.593811	0.552639	0.594652	Bacteria	Deinococcus-Thermus	Deinococci	Deinococcales	Trueperaceae	Truepera	NA
OTU_2907	0.587321	1.73547	1.28316	1.3525	0.176217	0.233266	Bacteria	Actinobacteria	unidentified_Actinobacteria	Micrococcales	Cellulomonadaceae	Cellulomonas	NA
OTU_1303	385.55	-5.24719	0.873131	-6.00963	1.85947e-09	8.34493e-09	Bacteria	Fusobacteria	Fusobacteriia	Fusobacteriales	Fusobacteriaceae	Fusobacterium	NA
OTU_2937	0.889068	1.79477	0.984229	1.82353	0.0682238	0.0988439	Bacteria	Proteobacteria	Deltaproteobacteria	Desulfurellales	Desulfurellaceae	H16	NA
OTU_2965	0.500771	1.51411	1.36191	1.11176	0.266242	0.333255	Bacteria	Bacteroidetes	unidentified_Bacteroidetes	Order_II	Rhodothermaceae	NA	NA
OTU_2968	0.267252	0.580954	1.6682	0.348252	0.727651	NA	Bacteria	Proteobacteria	Gammaproteobacteria	Xanthomonadales	Solimonadaceae	Polycyclovorans	NA
OTU_2994	0.46305	1.39479	1.14113	1.22229	0.221598	0.285132	Bacteria	Cyanobacteria	ML635J-21	unidentified_ML635J-21	unidentified_ML635J-21	unidentified_ML635J-21	Hyaloperonospora_arabidopsidis
OTU_3081	0.158259	-0.108995	2.01995	-0.0539594	0.956968	NA	Bacteria	Verrucomicrobia	OPB35_soil_group	unidentified_OPB35_soil_group	unidentified_OPB35_soil_group	unidentified_OPB35_soil_group	bacterium_Ellin517
OTU_3094	0.112993	-0.518634	2.70318	-0.191861	0.847851	NA	Bacteria	Chloroflexi	TK10	unidentified_TK10	unidentified_TK10	unidentified_TK10	Chloroflexi_bacterium_OLB14
OTU_3100	0.744047	2.11076	1.09674	1.92458	0.0542823	0.0818684	Bacteria	Actinobacteria	Thermoleophilia	Solirubrobacterales	FFCH13075	NA	NA
OTU_3116	0.981042	2.49007	1.23719	2.01268	0.0441479	0.0682624	Bacteria	Bacteroidetes	Sphingobacteriia	Sphingobacteriales	NS11-12_marine_group	NA	NA
OTU_3147	0.284167	0.70704	3.01409	0.234578	0.814536	0.837289	Bacteria	Proteobacteria	Alphaproteobacteria	Sphingomonadales	SWB04	NA	NA
OTU_1160	18.4076	-5.34097	0.99091	-5.38997	7.04705e-08	2.44652e-07	Bacteria	Bacteroidetes	Bacteroidia	Bacteroidales	Marinilabiaceae	NA	NA
OTU_1669	5.72573	-6.90689	1.65295	-4.17853	2.93404e-05	6.92132e-05	Bacteria	SR1_(Absconditabacteria)	unidentified_SR1_(Absconditabacteria)	unidentified_SR1_(Absconditabacteria)	unidentified_SR1_(Absconditabacteria)	unidentified_SR1_(Absconditabacteria)	NA
OTU_1476	9.52291	-7.63237	1.71591	-4.448	8.66729e-06	2.18995e-05	Bacteria	Fusobacteria	Fusobacteriia	Fusobacteriales	Leptotrichiaceae	Caviibacter	NA
OTU_3349	0.0558122	-1.16919	3.06038	-0.382039	0.702432	NA	Bacteria	Proteobacteria	Alphaproteobacteria	Rhodospirillales	MSB-1E8	NA	NA
OTU_3382	0.555196	1.64733	1.56174	1.0548	0.291515	0.355223	Bacteria	Proteobacteria	Alphaproteobacteria	Rickettsiales	SM2D12	NA	NA
OTU_3435	0.155378	-0.217996	2.03089	-0.10734	0.914519	NA	Bacteria	Proteobacteria	Alphaproteobacteria	Rhodospirillales	AKYH478	NA	NA
OTU_3463	0.546502	1.61742	1.93938	0.833987	0.404289	0.473816	Bacteria	Actinobacteria	unidentified_Actinobacteria	Frankiales	Nakamurellaceae	Nakamurella	NA
OTU_3492	0.530015	0.695577	1.18597	0.586505	0.557536	0.596434	Bacteria	Actinobacteria	Acidimicrobiia	Acidimicrobiales	unidentified_Acidimicrobiales	Candidatus_Microthrix	NA
OTU_3592	0.199804	0.139396	2.56723	0.0542982	0.956698	NA	Bacteria	Firmicutes	Bacilli	Bacillales	Paenibacillaceae	Ammoniphilus	NA
OTU_3601	0.404507	1.22273	1.63439	0.748124	0.454386	0.519298	Bacteria	Proteobacteria	Alphaproteobacteria	Rhodospirillales	MNC12	NA	NA
OTU_3672	0.0710489	-1.16919	3.06038	-0.382039	0.702432	NA	Bacteria	Actinobacteria	unidentified_Actinobacteria	Micrococcales	Dermabacteraceae	Brachybacterium	NA
OTU_3778	0.611625	1.80996	1.61261	1.12238	0.261702	0.33209	Bacteria	Chloroflexi	Chloroflexia	Chloroflexales	Roseiflexaceae	Roseiflexus	NA
OTU_3787	0.246988	0.494354	1.61155	0.306757	0.759028	NA	Bacteria	Tectomicrobia	unidentified_Tectomicrobia	unidentified_Tectomicrobia	unidentified_Tectomicrobia	Candidatus_Entotheonella	NA
OTU_3841	0.127657	-0.460692	3.05401	-0.150848	0.880096	NA	Bacteria	Bacteroidetes	Sphingobacteriia	Sphingobacteriales	KD3-93	NA	NA
OTU_3852	0.249476	-2.61284	2.93345	-0.890705	0.373088	NA	Bacteria	Bacteroidetes	Sphingobacteriia	Sphingobacteriales	Filobacteriaceae	Filobacterium	NA
OTU_3879	0.280917	0.66088	3.01537	0.21917	0.826517	0.840217	Bacteria	Proteobacteria	Deltaproteobacteria	Myxococcales	Myxococcaceae	Myxococcus	NA
OTU_3913	0.105024	-0.559451	2.74699	-0.20366	0.838619	NA	Bacteria	Proteobacteria	Alphaproteobacteria	Rhizobiales	A0839	NA	NA
OTU_3978	0.186672	0.0859889	1.65105	0.0520812	0.958464	NA	Bacteria	Actinobacteria	unidentified_Actinobacteria	Frankiales	Sporichthyaceae	Sporichthya	NA
OTU_3995	0.0970545	-0.591611	3.05551	-0.193621	0.846473	NA	Bacteria	Acidobacteria	Holophagae	Subgroup_10	Sva0725	NA	NA
OTU_4106	0.864936	1.04036	1.01448	1.02551	0.305124	0.36936	Bacteria	Proteobacteria	Alphaproteobacteria	Rhizobiales	Rhodobiaceae	NA	NA
OTU_4168	0.153406	-2.61108	3.06033	-0.853203	0.393547	NA	Bacteria	Proteobacteria	Deltaproteobacteria	Desulfobacterales	Desulfobulbaceae	Desulfobulbus	NA
OTU_4223	1.05287	0.422817	0.918519	0.460325	0.645283	0.682368	Bacteria	Proteobacteria	Gammaproteobacteria	Pseudomonadales	Pseudomonadaceae	Pseudomonas	NA
OTU_4246	0.664987	1.88537	1.41595	1.33152	0.183017	0.238831	Bacteria	Firmicutes	Bacilli	Bacillales	Planococcaceae	NA	NA
OTU_4378	0.555116	1.67829	1.89823	0.884136	0.376623	0.444222	Bacteria	Chloroflexi	Chloroflexia	Chloroflexales	Chloroflexaceae	NA	NA
OTU_4864	0.356083	0.971415	1.3439	0.722835	0.469781	0.527072	Bacteria	Proteobacteria	Deltaproteobacteria	Myxococcales	mle1-27	NA	NA
OTU_4875	0.339681	0.966497	1.50166	0.643618	0.519823	0.56701	Bacteria	Thermomicrobia	unidentified_Thermomicrobia	Sphaerobacterales	Sphaerobacteraceae	Nitrolancea	NA
OTU_4915	0.141922	-0.312038	2.0301	-0.153705	0.877842	NA	Bacteria	Proteobacteria	Deltaproteobacteria	Bdellovibrionales	Bacteriovoracaceae	Peredibacter	NA
OTU_4991	5.88845	0.547248	0.615488	0.889128	0.373934	0.443896	Bacteria	Actinobacteria	unidentified_Actinobacteria	Actinomycetales	Actinomycetaceae	Actinomyces	NA
OTU_5157	0.119081	-0.426371	2.68392	-0.158861	0.873778	NA	Bacteria	Proteobacteria	Alphaproteobacteria	Rickettsiales	TK34	NA	NA
OTU_5167	0.0554141	-1.16919	3.06038	-0.382039	0.702432	NA	Bacteria	Actinobacteria	unidentified_Actinobacteria	Frankiales	Frankiaceae	Jatrophihabitans	NA
OTU_5531	0.479037	1.45185	1.47464	0.984545	0.324848	0.38813	Bacteria	Actinobacteria	Thermoleophilia	Solirubrobacterales	Parviterribacteraceae	Parviterribacter	NA
OTU_5699	0.0792547	-1.16919	3.06038	-0.382039	0.702432	NA	Bacteria	Actinobacteria	unidentified_Actinobacteria	Frankiales	Acidothermaceae	Acidothermus	NA
OTU_6106	0.906954	-2.33144	1.11956	-2.08245	0.0373013	0.0590158	Bacteria	Firmicutes	Clostridia	Clostridiales	Clostridiaceae_1	Clostridium_sensu_stricto_1	NA
OTU_6117	0.102143	-0.767926	2.74026	-0.280239	0.779294	NA	Bacteria	Actinobacteria	Thermoleophilia	Solirubrobacterales	Conexibacteraceae	Conexibacter	NA
OTU_6345	0.161615	-2.61285	3.06032	-0.853782	0.393226	NA	Bacteria	Proteobacteria	Gammaproteobacteria	Alteromonadales	Idiomarinaceae	Aliidiomarina	NA
OTU_88	4629.59	-9.39916	0.867776	-10.8313	2.44608e-27	4.50079e-25	Bacteria	Saccharibacteria	unidentified_Saccharibacteria	unidentified_Saccharibacteria	unidentified_Saccharibacteria	Candidatus_Saccharimonas	NA
OTU_6883	0.457856	1.38443	1.9102	0.724759	0.4686	0.527072	Bacteria	Planctomycetes	Phycisphaerae	Tepidisphaerales	Tepidisphaeraceae	NA	NA
OTU_7341	0.0437303	-1.52986	3.06038	-0.49989	0.617152	NA	Bacteria	Proteobacteria	Deltaproteobacteria	Bradymonadales	unidentified_Bradymonadales	unidentified_Bradymonadales	Deltaproteobacteria_bacterium_canine_oral_taxon_266
OTU_7461	0.167805	-0.0260778	1.63985	-0.0159026	0.987312	NA	Bacteria	Actinobacteria	Rubrobacteria	Rubrobacterales	Rubrobacteriaceae	Rubrobacter	NA
OTU_7730	0.0535806	-1.16919	3.06038	-0.382039	0.702432	NA	Bacteria	Bacteroidetes	Flavobacteriia	Flavobacteriales	NS9_marine_group	NA	NA
OTU_319	101.44	-11.0526	1.30805	-8.44966	2.92162e-17	3.58385e-16	Bacteria	Tenericutes	Mollicutes	Mycoplasmatales	Mycoplasmataceae	NA	NA
OTU_8110	0.0437303	-1.52986	3.06038	-0.49989	0.617152	NA	Bacteria	Actinobacteria	unidentified_Actinobacteria	Micrococcales	Bogoriellaceae	Georgenia	NA
OTU_8120	0.186814	0.0759019	1.98915	0.038158	0.969562	NA	Bacteria	Firmicutes	Bacilli	Bacillales	Thermoactinomycetaceae	Thermoactinomyces	NA
OTU_8179	0.168669	-2.25119	3.06038	-0.735592	0.461979	NA	Bacteria	Bacteroidetes	Bacteroidia	Bacteroidales	M2PB4-65_termite_group	NA	NA
