# Supplementary material for: Effects of rearing mode on gastro-intestinal microbiota and development, immunocompetence, sanitary status and growth performance of lambs from birth to two months of age
Source: Anim Microbiome. 2023 Jul 17;5:34. doi: 10.1186/s42523-023-00255-7 (PMC10353247; doi:10.1186/s42523-023-00255-7)
Supplement: Supplementary file 3 — Supplementary Material 3 [file 42523_2023_255_MOESM3_ESM.xlsx]

## Sheet: 14Art_vs_14Mot
taxon_id	baseMean	log2FoldChange	lfcSE	stat	pvalue	padj	Kingdom	Phylum	Class	Order	Family	Genus	Species
OTU_630	3023.31	3.84174	0.700839	5.48162	4.21445e-08	5.47878e-07	Bacteria	Firmicutes	Bacilli	Lactobacillales	Lactobacillaceae	Lactobacillus	NA
OTU_1164	13.7352	1.97577	0.776268	2.54522	0.0109208	0.0315491	Bacteria	Proteobacteria	Betaproteobacteria	Burkholderiales	Alcaligenaceae	Sutterella	NA
OTU_6	2310.87	1.94449	0.472242	4.11757	3.8289e-05	0.000248879	Bacteria	Firmicutes	Bacilli	Lactobacillales	Streptococcaceae	Streptococcus	NA
OTU_1808	3.85326	1.71692	0.729946	2.35212	0.0186668	0.0485337	Bacteria	Gemmatimonadetes	unidentified_Gemmatimonadetes	Gemmatimonadales	Gemmatimonadaceae	Gemmatimonas	NA
OTU_488	48.5653	1.67535	0.576	2.90859	0.00363068	0.0130023	Bacteria	Firmicutes	Erysipelotrichia	Erysipelotrichales	Erysipelotrichaceae	Faecalitalea	Eubacterium_sp._1-5
OTU_654	20.0809	-1.81746	0.61475	-2.95643	0.00311225	0.0130023	Bacteria	Bacteroidetes	Bacteroidia	Bacteroidales	Bacteroidaceae	Bacteroides	NA
OTU_114	100.363	-3.21936	0.722955	-4.45306	8.46552e-06	7.33678e-05	Bacteria	Actinobacteria	Coriobacteriia	Coriobacteriales	Coriobacteriaceae	Collinsella	NA
OTU_5	9179.16	-3.28165	0.564701	-5.81131	6.19852e-09	1.61161e-07	Bacteria	Proteobacteria	Gammaproteobacteria	Enterobacteriales	Enterobacteriaceae	Escherichia-Shigella	Escherichia_coli
OTU_636	2.49528	-3.54638	1.23219	-2.87811	0.00400069	0.0130023	Bacteria	Proteobacteria	Gammaproteobacteria	Pseudomonadales	Moraxellaceae	Acinetobacter	Acinetobacter_lwoffii
OTU_2411	2.05175	-4.45321	1.25655	-3.544	0.000394109	0.00204937	Bacteria	Proteobacteria	Gammaproteobacteria	Pseudomonadales	Pseudomonadaceae	Pseudomonas	NA
OTU_39	2177.46	0.977915	0.467309	2.09265	0.0363801	0.0859894	Bacteria	Firmicutes	Clostridia	Clostridiales	Lachnospiraceae	Anaerostipes	Anaerostipes_hadrus
OTU_1968	7.20029	-1.25968	0.62401	-2.01868	0.0435205	0.0942944	Bacteria	Firmicutes	Clostridia	Clostridiales	Christensenellaceae	Christensenellaceae_R-7_group	NA
OTU_7321	144.137	1.32222	0.677149	1.95263	0.0508637	0.101727	Bacteria	Actinobacteria	unidentified_Actinobacteria	Bifidobacteriales	Bifidobacteriaceae	Bifidobacterium	NA
OTU_72	309.844	-1.22496	0.658615	-1.8599	0.0629003	0.116815	Bacteria	Firmicutes	Negativicutes	Selenomonadales	Veillonellaceae	Veillonella	Veillonella_ratti
OTU_37	19.6391	-1.08526	0.606782	-1.78855	0.0736879	0.127726	Bacteria	Bacteroidetes	Bacteroidia	Bacteroidales	Prevotellaceae	Prevotellaceae_NK3B31_group	rumen_bacterium_NK3B31
OTU_534	2.39743	-1.32294	0.817106	-1.61906	0.105435	0.171333	Bacteria	Actinobacteria	unidentified_Actinobacteria	Micrococcales	Micrococcaceae	NA	NA
OTU_1419	4.36414	1.16608	0.837752	1.39191	0.163948	0.250745	Bacteria	Firmicutes	Negativicutes	Selenomonadales	Acidaminococcaceae	Acidaminococcus	NA
OTU_1045	5.92987	1.24164	1.07361	1.15651	0.247472	0.357459	Bacteria	Firmicutes	Bacilli	Lactobacillales	Aerococcaceae	Aerococcus	Aerococcus_vaginalis
OTU_154	232.047	0.926943	1.03478	0.895787	0.370367	0.506818	Bacteria	Bacteroidetes	Bacteroidia	Bacteroidales	Porphyromonadaceae	Parabacteroides	NA
OTU_686	3.77142	0.522256	0.691034	0.75576	0.449793	0.584731	Bacteria	Firmicutes	Bacilli	Bacillales	Staphylococcaceae	Staphylococcus	Staphylococcus_equorum
OTU_250	67.3512	0.397387	0.685862	0.579398	0.562321	0.696207	Bacteria	Bacteroidetes	Bacteroidia	Bacteroidales	Rikenellaceae	Rikenellaceae_RC9_gut_group	NA
OTU_663	2.48237	-0.312842	0.778377	-0.401915	0.687746	0.812791	Bacteria	Proteobacteria	Alphaproteobacteria	Rhodospirillales	Rhodospirillaceae	NA	NA
OTU_4701	6.86081	-0.314969	0.992151	-0.317461	0.750894	0.848836	Bacteria	Proteobacteria	Epsilonproteobacteria	Campylobacterales	Campylobacteraceae	Campylobacter	NA
OTU_224	210.652	-0.0356708	0.516728	-0.0690319	0.944964	0.945872	Bacteria	Firmicutes	Clostridia	Clostridiales	Ruminococcaceae	Anaerofilum	NA
OTU_1044	10.5492	-0.0312574	0.460402	-0.0678915	0.945872	0.945872	Bacteria	Bacteroidetes	Bacteroidia	Bacteroidales	Bacteroidales_S24-7_group	NA	NA
OTU_6463	18.0582	0.0553056	0.680881	0.0812266	0.935262	0.945872	Bacteria	Firmicutes	Clostridia	Clostridiales	Clostridiaceae_1	Clostridium_sensu_stricto_1	Clostridium_sp._CL-2
OTU_55	1.07082	-3.06573	1.53738	-1.99413	0.0461381	NA	Bacteria	Proteobacteria	Betaproteobacteria	Neisseriales	Neisseriaceae	NA	NA
OTU_75	0.597599	-2.15854	1.57194	-1.37318	0.169698	NA	Bacteria	Spirochaetes	unidentified_Spirochaetes	Spirochaetales	Spirochaetaceae	Treponema_2	Treponema_bryantii
OTU_89	0.267554	-1.49963	3.05478	-0.490913	0.623488	NA	Bacteria	Fusobacteria	Fusobacteriia	Fusobacteriales	Fusobacteriaceae	Fusobacterium	NA
OTU_97	0.282067	1.65402	3.05109	0.542109	0.587744	NA	Bacteria	Firmicutes	Clostridia	Halanaerobiales	ODP1230B8.23	NA	NA
OTU_108	0.0635693	-0.318788	3.06038	-0.104166	0.917038	NA	Bacteria	Bacteroidetes	Bacteroidia	Bacteroidales	p-2534-18B5_gut_group	NA	NA
OTU_119	1.85687	0.304667	1.38511	0.219959	0.825903	NA	Bacteria	Bacteroidetes	Bacteroidia	Bacteroidales	Bacteroidales_BS11_gut_group	NA	NA
OTU_240	0.238717	-1.4315	2.85627	-0.501179	0.616245	NA	Bacteria	Saccharibacteria	unidentified_Saccharibacteria	unidentified_Saccharibacteria	unidentified_Saccharibacteria	Candidatus_Saccharimonas	NA
OTU_278	0.51681	1.973	2.3622	0.835236	0.403585	NA	Bacteria	Synergistetes	Synergistia	Synergistales	Synergistaceae	Synergistes	Synergistes_jonesii
OTU_389	1.71071	-0.73997	0.955163	-0.774706	0.438514	NA	Bacteria	Firmicutes	Clostridia	Clostridiales	Family_XIII	Family_XIII_AD3011_group	NA
OTU_439	0.305969	0.129586	2.7032	0.0479379	0.961766	NA	Bacteria	Bacteroidetes	Bacteroidia	Bacteroidales	unidentified_Bacteroidales	Phocaeicola	NA
OTU_591	0.284935	-1.64052	2.70864	-0.605661	0.54474	NA	Bacteria	Proteobacteria	Gammaproteobacteria	Pasteurellales	Pasteurellaceae	NA	NA
OTU_620	0.200092	0.40255	3.01389	0.133565	0.893747	NA	Bacteria	Proteobacteria	Alphaproteobacteria	Rhizobiales	Bradyrhizobiaceae	Bradyrhizobium	NA
OTU_650	1.95428	-0.433054	1.14709	-0.377525	0.705783	NA	Bacteria	Firmicutes	Clostridia	Clostridiales	Clostridiales_vadinBB60_group	NA	NA
OTU_736	0.365796	-2.01735	3.03153	-0.665457	0.505758	NA	Bacteria	Cyanobacteria	Melainabacteria	Gastranaerophilales	unidentified_Gastranaerophilales	unidentified_Gastranaerophilales	Clostridium_sp._CAG:306
OTU_758	0.234649	1.43424	3.05871	0.468903	0.639139	NA	Bacteria	Chloroflexi	Anaerolineae	Anaerolineales	Anaerolineaceae	NA	NA
OTU_805	0.146318	-1.09792	3.05746	-0.359096	0.719523	NA	Bacteria	Verrucomicrobia	Verrucomicrobiae	Verrucomicrobiales	Verrucomicrobiaceae	Akkermansia	NA
OTU_849	1.36941	1.29404	1.49701	0.864419	0.387358	NA	Bacteria	Proteobacteria	Alphaproteobacteria	Rickettsiales	unidentified_Rickettsiales	Candidatus_Hepatincola	NA
OTU_906	0.775801	-0.551541	1.39013	-0.396756	0.691548	NA	Bacteria	Proteobacteria	Alphaproteobacteria	Rhodobacterales	Rhodobacteraceae	Paracoccus	NA
OTU_939	0.485538	0.0878887	1.71946	0.051114	0.959235	NA	Bacteria	Proteobacteria	Alphaproteobacteria	Rhizobiales	Hyphomicrobiaceae	Devosia	NA
OTU_1002	0.741162	1.43892	2.25778	0.637316	0.523919	NA	Bacteria	Firmicutes	Clostridia	Clostridiales	Defluviitaleaceae	Defluviitaleaceae_UCG-011	NA
OTU_1007	1.49974	0.847984	1.04333	0.812767	0.416352	NA	Bacteria	Proteobacteria	Betaproteobacteria	Burkholderiales	Comamonadaceae	Ramlibacter	NA
OTU_1052	0.373217	0.439714	2.32185	0.189381	0.849794	NA	Bacteria	Tenericutes	Mollicutes	Anaeroplasmatales	Anaeroplasmataceae	Anaeroplasma	NA
OTU_1125	1.13045	-0.0472903	1.36122	-0.0347412	0.972286	NA	Bacteria	Actinobacteria	unidentified_Actinobacteria	Micromonosporales	Micromonosporaceae	NA	NA
OTU_1146	0.920643	-2.43735	1.62449	-1.50038	0.133516	NA	Bacteria	Firmicutes	Clostridia	Clostridiales	Peptococcaceae	NA	NA
OTU_1171	0.665022	-0.0599328	1.76021	-0.0340486	0.972838	NA	Bacteria	Actinobacteria	unidentified_Actinobacteria	Frankiales	Geodermatophilaceae	NA	NA
OTU_1187	0.0642978	0.402552	3.06038	0.131536	0.895351	NA	Bacteria	Proteobacteria	Betaproteobacteria	Methylophilales	Methylophilaceae	Methylobacillus	NA
OTU_1274	0.0365796	-0.318788	3.06038	-0.104166	0.917038	NA	Bacteria	Proteobacteria	Gammaproteobacteria	Cardiobacteriales	Cardiobacteriaceae	Suttonella	Suttonella_indologenes
OTU_1344	0.128978	0.0418812	3.06038	0.0136849	0.989081	NA	Bacteria	Proteobacteria	Alphaproteobacteria	Rhizobiales	Rhizobiaceae	Rhizobium	Rhizobium_giardinii
OTU_1415	0.193151	-0.322607	3.04936	-0.105795	0.915745	NA	Bacteria	Proteobacteria	Alphaproteobacteria	Rhizobiales	Phyllobacteriaceae	Mesorhizobium	Mesorhizobium_ciceri
OTU_1456	1.70049	1.4276	1.36188	1.04826	0.294518	NA	Bacteria	Firmicutes	Clostridia	Clostridiales	Family_XI	Anaerococcus	NA
OTU_1539	0.414459	-1.01131	2.50141	-0.404297	0.685994	NA	Bacteria	Firmicutes	Clostridia	Clostridiales	Eubacteriaceae	Anaerofustis	NA
OTU_1553	0.194386	0.40255	3.06038	0.131536	0.895351	NA	Bacteria	Actinobacteria	unidentified_Actinobacteria	Corynebacteriales	Corynebacteriaceae	Corynebacterium_1	NA
OTU_1566	0.178329	1.12389	3.06038	0.367238	0.713441	NA	Bacteria	Actinobacteria	unidentified_Actinobacteria	Pseudonocardiales	Pseudonocardiaceae	Saccharopolyspora	Saccharopolyspora_rectivirgula
OTU_1602	0.186728	0.40255	3.06038	0.131536	0.895351	NA	Bacteria	Proteobacteria	Deltaproteobacteria	Myxococcales	Archangiaceae	NA	NA
OTU_1626	1.75048	0.294021	0.920073	0.319563	0.7493	NA	Bacteria	Proteobacteria	Alphaproteobacteria	Sphingomonadales	Sphingomonadaceae	Sphingomonas	NA
OTU_1663	0.437742	1.68395	1.82152	0.924475	0.355239	NA	Bacteria	Acidobacteria	Subgroup_6	unidentified_Subgroup_6	unidentified_Subgroup_6	unidentified_Subgroup_6	uncultivated_soil_bacterium_clone_C112
OTU_1730	0.0564135	0.402552	3.06038	0.131536	0.895351	NA	Bacteria	Elusimicrobia	unidentified_Elusimicrobia	Lineage_I	unidentified_Lineage_I	Candidatus_Endomicrobium	NA
OTU_1751	1.05468	-1.16952	1.27664	-0.916099	0.359615	NA	Bacteria	Acidobacteria	Solibacteres	Solibacterales	Solibacteraceae_(Subgroup_3)	Candidatus_Solibacter	NA
OTU_1775	0.26453	-0.727793	2.77692	-0.262087	0.793255	NA	Bacteria	Acidobacteria	Holophagae	Subgroup_10	ABS-19	NA	NA
OTU_1776	0.454368	-1.1312	1.81811	-0.622182	0.533822	NA	Bacteria	Actinobacteria	unidentified_Actinobacteria	Micrococcales	Microbacteriaceae	NA	NA
OTU_1791	0.112921	0.76322	3.06038	0.249387	0.803061	NA	Bacteria	Proteobacteria	Deltaproteobacteria	Myxococcales	Polyangiaceae	Sorangium	NA
OTU_1858	0.644628	0.00411896	1.53191	0.00268878	0.997855	NA	Bacteria	Proteobacteria	Deltaproteobacteria	Myxococcales	Haliangiaceae	Haliangium	NA
OTU_1919	0.5004	-1.25632	1.56736	-0.80155	0.422813	NA	Bacteria	Actinobacteria	unidentified_Actinobacteria	Corynebacteriales	Dietziaceae	Dietzia	NA
OTU_1945	0.386974	-2.04685	2.50763	-0.816252	0.414356	NA	Bacteria	Bacteroidetes	Flavobacteriia	Flavobacteriales	Flavobacteriaceae	Flavobacterium	NA
OTU_1991	1.7273	-1.24673	0.929306	-1.34157	0.179735	NA	Bacteria	Proteobacteria	Gammaproteobacteria	Xanthomonadales	Xanthomonadaceae	NA	NA
OTU_2027	0.59792	0.982085	1.90099	0.516619	0.605422	NA	Bacteria	Cyanobacteria	unidentified_Cyanobacteria	SubsectionIV	FamilyI	Anabaena	NA
OTU_2036	0.506469	-0.699628	1.69709	-0.412252	0.680155	NA	Bacteria	Acidobacteria	Blastocatellia	unidentified_Blastocatellia	Blastocatellaceae_(Subgroup_4)	RB41	NA
OTU_2070	0.670826	-0.870058	2.2959	-0.378962	0.704716	NA	Bacteria	Proteobacteria	Gammaproteobacteria	Aeromonadales	Succinivibrionaceae	Anaerobiospirillum	NA
OTU_2079	0.692049	1.44588	1.33542	1.08272	0.278935	NA	Bacteria	Bacteroidetes	Cytophagia	Cytophagales	Cytophagaceae	Pontibacter	NA
OTU_2095	0.375015	0.733015	2.28649	0.320586	0.748524	NA	Bacteria	Bacteroidetes	Bacteroidia	Bacteroidales	Bacteroidales_UCG-001	NA	NA
OTU_2102	0.130817	-0.683279	3.06013	-0.223284	0.823314	NA	Bacteria	Proteobacteria	Alphaproteobacteria	Caulobacterales	Hyphomonadaceae	Hirschia	NA
OTU_2157	0.281274	-1.52151	3.05397	-0.498209	0.618337	NA	Bacteria	Actinobacteria	unidentified_Actinobacteria	Micrococcales	Intrasporangiaceae	Knoellia	NA
OTU_2173	0.130858	-0.683279	3.06013	-0.223284	0.823314	NA	Bacteria	Firmicutes	Bacilli	Lactobacillales	Carnobacteriaceae	Trichococcus	Trichococcus_collinsii
OTU_2181	0.582116	-0.334493	1.57117	-0.212894	0.83141	NA	Bacteria	Proteobacteria	Betaproteobacteria	Burkholderiales	Oxalobacteraceae	Massilia	NA
OTU_2247	0.0654085	0.402552	3.06038	0.131536	0.895351	NA	Bacteria	Actinobacteria	Thermoleophilia	Solirubrobacterales	Patulibacteraceae	Patulibacter	Solirubrobacterales_bacterium_URHD0059
OTU_2250	0.720436	1.40553	1.48126	0.948873	0.342685	NA	Bacteria	Actinobacteria	unidentified_Actinobacteria	Propionibacteriales	Nocardioidaceae	Marmoricola	NA
OTU_2259	0.119983	0.0418812	3.06038	0.0136849	0.989081	NA	Bacteria	Actinobacteria	unidentified_Actinobacteria	Corynebacteriales	Nocardiaceae	Rhodococcus	Rhodococcus_fascians
OTU_2266	0.980783	-3.38303	1.45846	-2.31959	0.0203631	NA	Bacteria	Bacteroidetes	Sphingobacteriia	Sphingobacteriales	Sphingobacteriaceae	Sphingobacterium	NA
OTU_2377	1.05282	0.764388	1.30947	0.583736	0.559398	NA	Bacteria	Firmicutes	Bacilli	Bacillales	Bacillaceae	Anoxybacillus	NA
OTU_2381	0.0672884	-0.318788	3.06038	-0.104166	0.917038	NA	Bacteria	Proteobacteria	Alphaproteobacteria	Sphingomonadales	7B-8	NA	NA
OTU_2385	0.265821	0.0383314	2.48107	0.0154496	0.987674	NA	Bacteria	Proteobacteria	Alphaproteobacteria	Rhizobiales	Methylobacteriaceae	Methylobacterium	Methylobacterium_adhaesivum
OTU_2401	0.121822	0.0418812	3.06038	0.0136849	0.989081	NA	Bacteria	Fibrobacteres	Fibrobacteria	Fibrobacterales	Fibrobacteraceae	Fibrobacter	NA
OTU_2410	0.188201	-0.322611	3.06013	-0.105424	0.91604	NA	Bacteria	Actinobacteria	unidentified_Actinobacteria	Corynebacteriales	Mycobacteriaceae	Mycobacterium	NA
OTU_2449	0.121916	0.76322	3.06038	0.249387	0.803061	NA	Bacteria	Proteobacteria	Alphaproteobacteria	Rhizobiales	KF-JG30-B3	NA	NA
OTU_2586	0.250901	0.763219	2.82016	0.27063	0.786676	NA	Bacteria	Actinobacteria	Acidimicrobiia	Acidimicrobiales	Iamiaceae	Iamia	NA
OTU_2622	0.252639	0.0383076	2.519	0.0152075	0.987867	NA	Bacteria	Proteobacteria	Alphaproteobacteria	Caulobacterales	Caulobacteraceae	NA	NA
OTU_2648	0.113015	0.76322	3.06038	0.249387	0.803061	NA	Bacteria	Proteobacteria	Deltaproteobacteria	Myxococcales	Sandaracinaceae	NA	NA
OTU_2695	0.0663787	-0.318788	3.06038	-0.104166	0.917038	NA	Bacteria	Proteobacteria	Alphaproteobacteria	Rhizobiales	DUNssu044	NA	NA
OTU_2762	0.0654085	-0.318788	3.06038	-0.104166	0.917038	NA	Bacteria	Actinobacteria	Thermoleophilia	Solirubrobacterales	288-2	NA	NA
OTU_2782	0.0654085	-0.318788	3.06038	-0.104166	0.917038	NA	Bacteria	Proteobacteria	Alphaproteobacteria	Rhodospirillales	I-10	NA	NA
OTU_2784	0.22381	0.0447643	2.61318	0.0171302	0.986333	NA	Bacteria	Actinobacteria	Acidimicrobiia	Acidimicrobiales	unidentified_Acidimicrobiales	Aciditerrimonas	NA
OTU_2937	0.0635693	-0.318788	3.06038	-0.104166	0.917038	NA	Bacteria	Proteobacteria	Deltaproteobacteria	Desulfurellales	Desulfurellaceae	H16	NA
OTU_3111	0.0654085	-0.318788	3.06038	-0.104166	0.917038	NA	Bacteria	Firmicutes	Bacilli	Bacillales	Thermoactinomycetaceae	Planifilum	Planifilum_composti
OTU_3148	0.113015	0.76322	3.06038	0.249387	0.803061	NA	Bacteria	Actinobacteria	unidentified_Actinobacteria	Kineosporiales	Kineosporiaceae	Quadrisphaera	NA
OTU_3173	0.829715	-0.752259	1.44986	-0.518851	0.603864	NA	Bacteria	Actinobacteria	Thermoleophilia	Gaiellales	Gaiellaceae	Gaiella	NA
OTU_3195	0.312876	1.12538	2.66451	0.422359	0.672763	NA	Bacteria	Proteobacteria	Gammaproteobacteria	Cellvibrionales	Cellvibrionaceae	Cellvibrio	NA
OTU_3196	0.227985	-0.648362	2.59348	-0.249997	0.80259	NA	Bacteria	Actinobacteria	unidentified_Actinobacteria	Micrococcales	Demequinaceae	NA	NA
OTU_3220	1.44823	0.0510169	1.10731	0.0460729	0.963252	NA	Bacteria	Proteobacteria	Betaproteobacteria	Nitrosomonadales	Nitrosomonadaceae	NA	NA
OTU_3310	0.199122	1.12389	3.06038	0.367238	0.713441	NA	Bacteria	Proteobacteria	Alphaproteobacteria	Rhodospirillales	MSB-1E8	NA	NA
OTU_3326	0.25672	-0.726073	2.51109	-0.289146	0.772469	NA	Bacteria	Proteobacteria	Gammaproteobacteria	Xanthomonadales	unidentified_Xanthomonadales	Steroidobacter	NA
OTU_3412	0.178423	0.40255	3.06038	0.131536	0.895351	NA	Bacteria	Acidobacteria	unidentified_Acidobacteria	Acidobacteriales	Acidobacteriaceae_(Subgroup_1)	NA	NA
OTU_3448	0.121822	0.76322	3.06038	0.249387	0.803061	NA	Bacteria	Proteobacteria	Alphaproteobacteria	Rhodospirillales	Acetobacteraceae	Roseomonas	NA
OTU_3463	0.134683	0.0418812	3.06038	0.0136849	0.989081	NA	Bacteria	Actinobacteria	unidentified_Actinobacteria	Frankiales	Nakamurellaceae	Nakamurella	NA
OTU_3467	0.196226	-0.322601	3.0333	-0.106353	0.915302	NA	Bacteria	Nitrospirae	Nitrospira	Nitrospirales	Nitrospiraceae	unidentified_Nitrospiraceae	NA
OTU_3603	0.196266	-1.08972	3.03717	-0.358793	0.71975	NA	Bacteria	Proteobacteria	Alphaproteobacteria	Rhizobiales	Xanthobacteraceae	Variibacter	NA
OTU_3632	0.112827	0.76322	3.06038	0.249387	0.803061	NA	Bacteria	Tenericutes	Mollicutes	Mycoplasmatales	Mycoplasmataceae	Mycoplasma	Mycoplasma_sualvi
OTU_3672	0.396211	-2.07697	2.47703	-0.838492	0.401754	NA	Bacteria	Actinobacteria	unidentified_Actinobacteria	Micrococcales	Dermabacteraceae	Brachybacterium	NA
OTU_3676	0.133491	0.76322	3.06038	0.249387	0.803061	NA	Bacteria	Proteobacteria	Gammaproteobacteria	Oceanospirillales	Halomonadaceae	NA	NA
OTU_3733	0.262604	0.763219	3.06038	0.249387	0.803062	NA	Bacteria	Proteobacteria	Betaproteobacteria	Burkholderiales	Burkholderiaceae	Burkholderia-Paraburkholderia	Burkholderia_cepacia
OTU_3769	0.255535	1.48597	2.5087	0.592327	0.553631	NA	Bacteria	Acidobacteria	Holophagae	Subgroup_10	NS72	NA	NA
OTU_3824	0.138617	-0.683279	3.06013	-0.223284	0.823314	NA	Bacteria	Bacteroidetes	Sphingobacteriia	Sphingobacteriales	Chitinophagaceae	Flavitalea	NA
OTU_3959	0.0365796	-0.318788	3.06038	-0.104166	0.917038	NA	Bacteria	Proteobacteria	Deltaproteobacteria	Myxococcales	Nannocystaceae	Nannocystis	NA
OTU_4003	0.259389	0.0381645	2.79032	0.0136775	0.989087	NA	Bacteria	Actinobacteria	Acidimicrobiia	Acidimicrobiales	OM1_clade	NA	NA
OTU_4094	0.26186	0.763219	2.49247	0.306209	0.759445	NA	Bacteria	Nitrospirae	Nitrospira	Nitrospirales	0319-6A21	NA	NA
OTU_4106	0.0564135	0.402552	3.06038	0.131536	0.895351	NA	Bacteria	Proteobacteria	Alphaproteobacteria	Rhizobiales	Rhodobiaceae	NA	NA
OTU_4111	0.584594	-0.414102	1.78339	-0.232199	0.816384	NA	Bacteria	Proteobacteria	Alphaproteobacteria	Sphingomonadales	Erythrobacteraceae	Erythrobacter	NA
OTU_4238	0.0564135	0.402552	3.06038	0.131536	0.895351	NA	Bacteria	Proteobacteria	Alphaproteobacteria	Rhizobiales	unidentified_Rhizobiales	Nordella	NA
OTU_4246	0.178329	0.40255	3.06038	0.131536	0.895351	NA	Bacteria	Firmicutes	Bacilli	Bacillales	Planococcaceae	NA	NA
OTU_4252	0.201001	-0.322593	3.00909	-0.107206	0.914625	NA	Bacteria	Proteobacteria	Epsilonproteobacteria	Campylobacterales	Helicobacteraceae	Helicobacter	Helicobacter_hepaticus
OTU_4380	0.0663787	-0.318788	3.06038	-0.104166	0.917038	NA	Bacteria	Firmicutes	Clostridia	Clostridiales	Peptostreptococcaceae	Sporacetigenium	NA
OTU_4991	0.595608	-2.66209	1.86543	-1.42706	0.153562	NA	Bacteria	Actinobacteria	unidentified_Actinobacteria	Actinomycetales	Actinomycetaceae	Actinomyces	NA
OTU_5045	0.200092	-0.322594	3.01364	-0.107045	0.914753	NA	Bacteria	Firmicutes	Bacilli	Bacillales	Alicyclobacillaceae	Tumebacillus	NA
OTU_5699	0.0654085	0.402552	3.06038	0.131536	0.895351	NA	Bacteria	Actinobacteria	unidentified_Actinobacteria	Frankiales	Acidothermaceae	Acidothermus	NA
OTU_5883	0.261634	1.5338	3.05707	0.501724	0.615862	NA	Bacteria	Cyanobacteria	unidentified_Cyanobacteria	SubsectionI	FamilyI	Prochlorococcus	NA
OTU_5947	0.0654085	-0.318788	3.06038	-0.104166	0.917038	NA	Bacteria	Cyanobacteria	ML635J-21	unidentified_ML635J-21	unidentified_ML635J-21	unidentified_ML635J-21	Azospirillum_sp._enrichment_culture_clone_yan50
OTU_6117	0.0654085	0.402552	3.06038	0.131536	0.895351	NA	Bacteria	Actinobacteria	Thermoleophilia	Solirubrobacterales	Conexibacteraceae	Conexibacter	NA
OTU_6503	0.0654085	-0.318788	3.06038	-0.104166	0.917038	NA	Bacteria	Proteobacteria	Alphaproteobacteria	Rhizobiales	JG34-KF-361	NA	NA
OTU_6571	1.0951	2.40151	1.51189	1.58842	0.112192	NA	Bacteria	Proteobacteria	Deltaproteobacteria	Desulfovibrionales	Desulfovibrionaceae	Desulfovibrio	Desulfovibrio_piger
OTU_6986	0.0683044	0.402552	3.06038	0.131536	0.895351	NA	Bacteria	Tectomicrobia	unidentified_Tectomicrobia	unidentified_Tectomicrobia	unidentified_Tectomicrobia	Candidatus_Entotheonella	NA
OTU_7497	0.129706	0.76322	3.06038	0.249387	0.803061	NA	Bacteria	Firmicutes	Bacilli	Lactobacillales	Leuconostocaceae	Leuconostoc	Leuconostoc_mesenteroides

## Sheet: 28Art_vs_28Mot
taxon_id	baseMean	log2FoldChange	lfcSE	stat	pvalue	padj	Kingdom	Phylum	Class	Order	Family	Genus	Species
OTU_7321	183.752	10.3834	1.0918	9.51035	1.90026e-21	1.29218e-19	Bacteria	Actinobacteria	unidentified_Actinobacteria	Bifidobacteriales	Bifidobacteriaceae	Bifidobacterium	NA
OTU_630	1000.85	6.87607	0.88841	7.73975	9.96144e-15	2.25793e-13	Bacteria	Firmicutes	Bacilli	Lactobacillales	Lactobacillaceae	Lactobacillus	NA
OTU_154	717.276	6.76034	1.07576	6.28424	3.2946e-10	4.48066e-09	Bacteria	Bacteroidetes	Bacteroidia	Bacteroidales	Porphyromonadaceae	Parabacteroides	NA
OTU_6	4721.41	5.30307	0.628295	8.4404	3.16245e-17	1.07523e-15	Bacteria	Firmicutes	Bacilli	Lactobacillales	Streptococcaceae	Streptococcus	NA
OTU_55	0.680281	-2.74563	2.00654	-1.36834	0.171205	0.332627	Bacteria	Proteobacteria	Betaproteobacteria	Neisseriales	Neisseriaceae	NA	NA
OTU_72	154.035	1.19411	0.672006	1.77693	0.0755793	0.17722	Bacteria	Firmicutes	Negativicutes	Selenomonadales	Veillonellaceae	Veillonella	Veillonella_ratti
OTU_75	3.01848	-2.16743	1.24152	-1.74579	0.0808476	0.183255	Bacteria	Spirochaetes	unidentified_Spirochaetes	Spirochaetales	Spirochaetaceae	Treponema_2	Treponema_bryantii
OTU_89	0.475011	-0.97384	2.25965	-0.430969	0.666491	0.755356	Bacteria	Fusobacteria	Fusobacteriia	Fusobacteriales	Fusobacteriaceae	Fusobacterium	NA
OTU_97	0.661578	2.9931	2.27262	1.31703	0.187829	0.336682	Bacteria	Firmicutes	Clostridia	Halanaerobiales	ODP1230B8.23	NA	NA
OTU_108	0.46252	-2.18571	2.19024	-0.997928	0.318314	0.467699	Bacteria	Bacteroidetes	Bacteroidia	Bacteroidales	p-2534-18B5_gut_group	NA	NA
OTU_114	45.5194	0.181647	0.762486	0.23823	0.811703	0.876123	Bacteria	Actinobacteria	Coriobacteriia	Coriobacteriales	Coriobacteriaceae	Collinsella	NA
OTU_119	1.42664	1.08598	1.18061	0.919849	0.357652	0.467699	Bacteria	Bacteroidetes	Bacteroidia	Bacteroidales	Bacteroidales_BS11_gut_group	NA	NA
OTU_1045	2.40938	4.45031	1.46425	3.0393	0.00237129	0.0089582	Bacteria	Firmicutes	Bacilli	Lactobacillales	Aerococcaceae	Aerococcus	Aerococcus_vaginalis
OTU_224	523.958	-1.38592	0.595212	-2.32845	0.0198882	0.0643999	Bacteria	Firmicutes	Clostridia	Clostridiales	Ruminococcaceae	Anaerofilum	NA
OTU_240	1.01863	-3.31187	1.7666	-1.87472	0.0608316	0.153608	Bacteria	Saccharibacteria	unidentified_Saccharibacteria	unidentified_Saccharibacteria	unidentified_Saccharibacteria	Candidatus_Saccharimonas	NA
OTU_1164	10.7819	3.98423	0.840429	4.74071	2.12966e-06	1.81021e-05	Bacteria	Proteobacteria	Betaproteobacteria	Burkholderiales	Alcaligenaceae	Sutterella	NA
OTU_278	1.15588	1.07904	1.99916	0.539746	0.589372	0.703663	Bacteria	Synergistetes	Synergistia	Synergistales	Synergistaceae	Synergistes	Synergistes_jonesii
OTU_250	176.266	3.75944	0.889867	4.22472	2.39243e-05	0.000162685	Bacteria	Bacteroidetes	Bacteroidia	Bacteroidales	Rikenellaceae	Rikenellaceae_RC9_gut_group	NA
OTU_439	5.39157	-1.53861	1.2977	-1.18564	0.235765	0.391025	Bacteria	Bacteroidetes	Bacteroidia	Bacteroidales	unidentified_Bacteroidales	Phocaeicola	NA
OTU_488	48.0015	0.518244	0.549118	0.943775	0.345285	0.467699	Bacteria	Firmicutes	Erysipelotrichia	Erysipelotrichales	Erysipelotrichaceae	Faecalitalea	Eubacterium_sp._1-5
OTU_528	0.119225	0.282575	3.06038	0.0923333	0.926433	NA	Bacteria	Bacteroidetes	Bacteroidia	Bacteroidales	Bacteroidales_RF16_group	NA	NA
OTU_534	1.19199	0.732616	1.19054	0.615365	0.538314	0.677876	Bacteria	Actinobacteria	unidentified_Actinobacteria	Micrococcales	Micrococcaceae	NA	NA
OTU_591	0.595041	-2.55809	1.91285	-1.33732	0.181118	0.336682	Bacteria	Proteobacteria	Gammaproteobacteria	Pasteurellales	Pasteurellaceae	NA	NA
OTU_620	0.608829	-0.2871	1.60234	-0.179175	0.8578	0.883794	Bacteria	Proteobacteria	Alphaproteobacteria	Rhizobiales	Bradyrhizobiaceae	Bradyrhizobium	NA
OTU_39	2492.17	3.61216	0.592117	6.10042	1.05793e-09	1.19899e-08	Bacteria	Firmicutes	Clostridia	Clostridiales	Lachnospiraceae	Anaerostipes	Anaerostipes_hadrus
OTU_636	1.82357	-2.89529	1.31957	-2.19412	0.0282267	0.0872462	Bacteria	Proteobacteria	Gammaproteobacteria	Pseudomonadales	Moraxellaceae	Acinetobacter	Acinetobacter_lwoffii
OTU_6463	30.8113	2.6856	0.877613	3.06012	0.0022125	0.00884998	Bacteria	Firmicutes	Clostridia	Clostridiales	Clostridiaceae_1	Clostridium_sensu_stricto_1	Clostridium_sp._CL-2
OTU_5	2496.45	2.09894	0.549609	3.81896	0.000134015	0.000759416	Bacteria	Proteobacteria	Gammaproteobacteria	Enterobacteriales	Enterobacteriaceae	Escherichia-Shigella	Escherichia_coli
OTU_663	6.14116	-0.906664	0.804124	-1.12752	0.259524	0.41041	Bacteria	Proteobacteria	Alphaproteobacteria	Rhodospirillales	Rhodospirillaceae	NA	NA
OTU_686	1.39903	2.80588	1.19828	2.34159	0.019202	0.0643999	Bacteria	Firmicutes	Bacilli	Bacillales	Staphylococcaceae	Staphylococcus	Staphylococcus_equorum
OTU_654	58.5442	-2.01715	0.73768	-2.73445	0.00624854	0.0223632	Bacteria	Bacteroidetes	Bacteroidia	Bacteroidales	Bacteroidaceae	Bacteroides	NA
OTU_758	0.252853	1.00391	3.06038	0.328035	0.742885	NA	Bacteria	Chloroflexi	Anaerolineae	Anaerolineales	Anaerolineaceae	NA	NA
OTU_37	72.6984	-2.82614	0.695936	-4.06093	4.88782e-05	0.000302156	Bacteria	Bacteroidetes	Bacteroidia	Bacteroidales	Prevotellaceae	Prevotellaceae_NK3B31_group	rumen_bacterium_NK3B31
OTU_849	5.05259	-1.11859	0.854926	-1.30841	0.190735	0.336682	Bacteria	Proteobacteria	Alphaproteobacteria	Rickettsiales	unidentified_Rickettsiales	Candidatus_Hepatincola	NA
OTU_906	0.331667	1.37213	2.67192	0.513536	0.607576	NA	Bacteria	Proteobacteria	Alphaproteobacteria	Rhodobacterales	Rhodobacteraceae	Paracoccus	NA
OTU_939	0.327721	1.35819	2.2064	0.615567	0.538181	NA	Bacteria	Proteobacteria	Alphaproteobacteria	Rhizobiales	Hyphomicrobiaceae	Devosia	NA
OTU_1002	5.58576	-2.09752	1.11954	-1.87356	0.0609913	0.153608	Bacteria	Firmicutes	Clostridia	Clostridiales	Defluviitaleaceae	Defluviitaleaceae_UCG-011	NA
OTU_1007	1.19366	1.6472	1.26564	1.30147	0.193097	0.336682	Bacteria	Proteobacteria	Betaproteobacteria	Burkholderiales	Comamonadaceae	Ramlibacter	NA
OTU_1015	0.0655049	0.643246	3.06038	0.210185	0.833523	NA	Bacteria	Proteobacteria	Deltaproteobacteria	Myxococcales	BIrii41	NA	NA
OTU_1044	9.45983	0.353456	0.65567	0.539075	0.589835	0.703663	Bacteria	Bacteroidetes	Bacteroidia	Bacteroidales	Bacteroidales_S24-7_group	NA	NA
OTU_1146	10.6323	-3.16078	0.996275	-3.1726	0.00151082	0.00642098	Bacteria	Firmicutes	Clostridia	Clostridiales	Peptococcaceae	NA	NA
OTU_389	59.602	-3.33701	0.955786	-3.49137	0.000480547	0.00217848	Bacteria	Firmicutes	Clostridia	Clostridiales	Family_XIII	Family_XIII_AD3011_group	NA
OTU_1125	1.05795	-0.241497	1.55442	-0.155361	0.876536	0.889619	Bacteria	Actinobacteria	unidentified_Actinobacteria	Micromonosporales	Micromonosporaceae	NA	NA
OTU_1052	4.03768	-3.773	1.07447	-3.51151	0.000445573	0.00216421	Bacteria	Tenericutes	Mollicutes	Anaeroplasmatales	Anaeroplasmataceae	Anaeroplasma	NA
OTU_1539	2.7793	-3.98432	1.05825	-3.76501	0.000166539	0.000871128	Bacteria	Firmicutes	Clostridia	Clostridiales	Eubacteriaceae	Anaerofustis	NA
OTU_1171	0.486106	1.96024	2.01048	0.975009	0.329556	0.467699	Bacteria	Actinobacteria	unidentified_Actinobacteria	Frankiales	Geodermatophilaceae	NA	NA
OTU_1274	0.181222	-0.799434	3.06038	-0.26122	0.793923	NA	Bacteria	Proteobacteria	Gammaproteobacteria	Cardiobacteriales	Cardiobacteriaceae	Suttonella	Suttonella_indologenes
OTU_1394	0.0655049	0.643246	3.06038	0.210185	0.833523	NA	Bacteria	Lentisphaerae	Lentisphaeria	Victivallales	vadinBE97	NA	NA
OTU_1415	0.0687692	0.643246	3.06038	0.210185	0.833523	NA	Bacteria	Proteobacteria	Alphaproteobacteria	Rhizobiales	Phyllobacteriaceae	Mesorhizobium	Mesorhizobium_ciceri
OTU_1419	9.02138	1.85735	0.957426	1.93994	0.0523869	0.142492	Bacteria	Firmicutes	Negativicutes	Selenomonadales	Acidaminococcaceae	Acidaminococcus	NA
OTU_1456	1.48982	-0.756832	1.40317	-0.539373	0.589629	0.703663	Bacteria	Firmicutes	Clostridia	Clostridiales	Family_XI	Anaerococcus	NA
OTU_805	3.76166	-5.21552	1.13093	-4.6117	3.99395e-06	3.01765e-05	Bacteria	Verrucomicrobia	Verrucomicrobiae	Verrucomicrobiales	Verrucomicrobiaceae	Akkermansia	NA
OTU_1549	0.0533742	-0.0780934	3.06038	-0.0255175	0.979642	NA	Bacteria	Gracilibacteria	unidentified_Gracilibacteria	unidentified_Gracilibacteria	unidentified_Gracilibacteria	unidentified_Gracilibacteria	NA
OTU_1553	0.0655049	0.643246	3.06038	0.210185	0.833523	NA	Bacteria	Actinobacteria	unidentified_Actinobacteria	Corynebacteriales	Corynebacteriaceae	Corynebacterium_1	NA
OTU_1566	0.340633	1.38023	2.65413	0.520032	0.603042	NA	Bacteria	Actinobacteria	unidentified_Actinobacteria	Pseudonocardiales	Pseudonocardiaceae	Saccharopolyspora	Saccharopolyspora_rectivirgula
OTU_1602	0.0687692	0.643246	3.06038	0.210185	0.833523	NA	Bacteria	Proteobacteria	Deltaproteobacteria	Myxococcales	Archangiaceae	NA	NA
OTU_1626	1.40841	1.91443	1.18783	1.6117	0.107026	0.228449	Bacteria	Proteobacteria	Alphaproteobacteria	Sphingomonadales	Sphingomonadaceae	Sphingomonas	NA
OTU_1663	0.325533	1.35793	2.4213	0.560828	0.574915	NA	Bacteria	Acidobacteria	Subgroup_6	unidentified_Subgroup_6	unidentified_Subgroup_6	unidentified_Subgroup_6	uncultivated_soil_bacterium_clone_C112
OTU_1702	0.0537202	-0.0780934	3.06038	-0.0255175	0.979642	NA	Bacteria	Firmicutes	Clostridia	Clostridiales	Syntrophomonadaceae	Syntrophomonas	NA
OTU_1751	0.410857	2.30198	2.26343	1.01704	0.309137	0.46714	Bacteria	Acidobacteria	Solibacteres	Solibacterales	Solibacteraceae_(Subgroup_3)	Candidatus_Solibacter	NA
OTU_1761	0.0687692	0.643246	3.06038	0.210185	0.833523	NA	Bacteria	Proteobacteria	Alphaproteobacteria	Rhodospirillales	unidentified_Rhodospirillales	Reyranella	NA
OTU_1775	0.0702751	0.643246	3.06038	0.210185	0.833523	NA	Bacteria	Acidobacteria	Holophagae	Subgroup_10	ABS-19	NA	NA
OTU_1776	0.453761	1.33347	2.05497	0.6489	0.516403	0.662555	Bacteria	Actinobacteria	unidentified_Actinobacteria	Micrococcales	Microbacteriaceae	NA	NA
OTU_1789	0.0537202	-0.0780934	3.06038	-0.0255175	0.979642	NA	Bacteria	Actinobacteria	unidentified_Actinobacteria	Actinopolysporales	Actinopolysporaceae	unidentified_Actinopolysporaceae	Saccharopolyspora_rectivirgula
OTU_1791	0.0687692	0.643246	3.06038	0.210185	0.833523	NA	Bacteria	Proteobacteria	Deltaproteobacteria	Myxococcales	Polyangiaceae	Sorangium	NA
OTU_1808	2.16587	2.36678	1.1107	2.13088	0.0330986	0.0978568	Bacteria	Gemmatimonadetes	unidentified_Gemmatimonadetes	Gemmatimonadales	Gemmatimonadaceae	Gemmatimonas	NA
OTU_1858	0.206259	1.36458	3.03572	0.449509	0.653065	NA	Bacteria	Proteobacteria	Deltaproteobacteria	Myxococcales	Haliangiaceae	Haliangium	NA
OTU_1859	0.122049	0.282575	3.06038	0.0923333	0.926433	NA	Bacteria	Actinobacteria	unidentified_Actinobacteria	Propionibacteriales	Propionibacteriaceae	Propionibacterium	NA
OTU_1919	0.0559088	-0.0780934	3.06038	-0.0255175	0.979642	NA	Bacteria	Actinobacteria	unidentified_Actinobacteria	Corynebacteriales	Dietziaceae	Dietzia	NA
OTU_1945	0.122143	0.282575	3.06038	0.0923333	0.926433	NA	Bacteria	Bacteroidetes	Flavobacteriia	Flavobacteriales	Flavobacteriaceae	Flavobacterium	NA
OTU_1968	87.691	-1.39286	0.930851	-1.49633	0.134567	0.269134	Bacteria	Firmicutes	Clostridia	Clostridiales	Christensenellaceae	Christensenellaceae_R-7_group	NA
OTU_1991	1.19028	2.09714	1.30297	1.60951	0.107505	0.228449	Bacteria	Proteobacteria	Gammaproteobacteria	Xanthomonadales	Xanthomonadaceae	NA	NA
OTU_2036	0.548395	2.7187	1.76486	1.54046	0.123448	0.254377	Bacteria	Acidobacteria	Blastocatellia	unidentified_Blastocatellia	Blastocatellaceae_(Subgroup_4)	RB41	NA
OTU_2070	0.377239	0.28257	2.15143	0.13134	0.895506	0.895506	Bacteria	Proteobacteria	Gammaproteobacteria	Aeromonadales	Succinivibrionaceae	Anaerobiospirillum	NA
OTU_2079	0.385183	1.01319	2.1406	0.473323	0.635982	0.741029	Bacteria	Bacteroidetes	Cytophagia	Cytophagales	Cytophagaceae	Pontibacter	NA
OTU_2095	0.851564	3.35572	2.66946	1.25708	0.208725	0.354832	Bacteria	Bacteroidetes	Bacteroidia	Bacteroidales	Bacteroidales_UCG-001	NA	NA
OTU_2150	0.325247	0.643242	2.42307	0.265465	0.790651	NA	Bacteria	Actinobacteria	Acidimicrobiia	Acidimicrobiales	Acidimicrobiaceae	NA	NA
OTU_2157	0.335714	1.35796	2.40099	0.565581	0.571679	NA	Bacteria	Actinobacteria	unidentified_Actinobacteria	Micrococcales	Intrasporangiaceae	Knoellia	NA
OTU_2173	0.122489	0.282575	3.06038	0.0923333	0.926433	NA	Bacteria	Firmicutes	Bacilli	Lactobacillales	Carnobacteriaceae	Trichococcus	Trichococcus_collinsii
OTU_2178	0.0563381	-0.0780934	3.06038	-0.0255175	0.979642	NA	Bacteria	Proteobacteria	Gammaproteobacteria	Legionellales	Coxiellaceae	Rickettsiella	NA
OTU_2181	0.467195	1.94165	2.02736	0.957724	0.338202	0.467699	Bacteria	Proteobacteria	Betaproteobacteria	Burkholderiales	Oxalobacteraceae	Massilia	NA
OTU_2250	0.47812	2.52116	2.17274	1.16036	0.245902	0.398128	Bacteria	Actinobacteria	unidentified_Actinobacteria	Propionibacteriales	Nocardioidaceae	Marmoricola	NA
OTU_2259	0.175518	-0.799434	3.06038	-0.26122	0.793923	NA	Bacteria	Actinobacteria	unidentified_Actinobacteria	Corynebacteriales	Nocardiaceae	Rhodococcus	Rhodococcus_fascians
OTU_2266	0.318358	1.33271	3.02004	0.441288	0.659005	NA	Bacteria	Bacteroidetes	Sphingobacteriia	Sphingobacteriales	Sphingobacteriaceae	Sphingobacterium	NA
OTU_2352	0.180587	-0.799434	3.06038	-0.26122	0.793923	NA	Bacteria	Actinobacteria	Thermoleophilia	Solirubrobacterales	Elev-16S-1332	NA	NA
OTU_2377	2.21224	-0.947482	1.00798	-0.939978	0.347229	0.467699	Bacteria	Firmicutes	Bacilli	Bacillales	Bacillaceae	Anoxybacillus	NA
OTU_2381	0.0655049	0.643246	3.06038	0.210185	0.833523	NA	Bacteria	Proteobacteria	Alphaproteobacteria	Sphingomonadales	7B-8	NA	NA
OTU_2385	0.241714	0.282573	2.905	0.0972712	0.922511	NA	Bacteria	Proteobacteria	Alphaproteobacteria	Rhizobiales	Methylobacteriaceae	Methylobacterium	Methylobacterium_adhaesivum
OTU_2390	0.0687692	0.643246	3.06038	0.210185	0.833523	NA	Bacteria	Proteobacteria	Alphaproteobacteria	Rhodospirillales	KCM-B-60	NA	NA
OTU_2401	0.234053	-0.438767	2.93445	-0.149523	0.881141	NA	Bacteria	Fibrobacteres	Fibrobacteria	Fibrobacterales	Fibrobacteraceae	Fibrobacter	NA
OTU_2410	0.428807	-0.804999	2.08598	-0.385909	0.699564	0.779842	Bacteria	Actinobacteria	unidentified_Actinobacteria	Corynebacteriales	Mycobacteriaceae	Mycobacterium	NA
OTU_2411	0.407593	2.29268	2.06057	1.11264	0.265861	0.410876	Bacteria	Proteobacteria	Gammaproteobacteria	Pseudomonadales	Pseudomonadaceae	Pseudomonas	NA
OTU_2586	0.258064	1.00391	2.56578	0.391271	0.695597	NA	Bacteria	Actinobacteria	Acidimicrobiia	Acidimicrobiales	Iamiaceae	Iamia	NA
OTU_2622	0.0687692	0.643246	3.06038	0.210185	0.833523	NA	Bacteria	Proteobacteria	Alphaproteobacteria	Caulobacterales	Caulobacteraceae	NA	NA
OTU_2645	0.122143	0.282575	3.06038	0.0923333	0.926433	NA	Bacteria	Proteobacteria	Alphaproteobacteria	Rhizobiales	MNG7	NA	NA
OTU_2695	0.0702751	0.643246	3.06038	0.210185	0.833523	NA	Bacteria	Proteobacteria	Alphaproteobacteria	Rhizobiales	DUNssu044	NA	NA
OTU_2762	0.13749	1.00391	3.06038	0.328036	0.742885	NA	Bacteria	Actinobacteria	Thermoleophilia	Solirubrobacterales	288-2	NA	NA
OTU_2782	0.0687692	0.643246	3.06038	0.210185	0.833523	NA	Bacteria	Proteobacteria	Alphaproteobacteria	Rhodospirillales	I-10	NA	NA
OTU_2937	0.0702751	0.643246	3.06038	0.210185	0.833523	NA	Bacteria	Proteobacteria	Deltaproteobacteria	Desulfurellales	Desulfurellaceae	H16	NA
OTU_3111	0.124678	0.282575	3.06038	0.0923333	0.926433	NA	Bacteria	Firmicutes	Bacilli	Bacillales	Thermoactinomycetaceae	Planifilum	Planifilum_composti
OTU_3173	0.340533	2.03228	2.36971	0.857608	0.391109	NA	Bacteria	Actinobacteria	Thermoleophilia	Gaiellales	Gaiellaceae	Gaiella	NA
OTU_3220	0.912471	2.57224	1.43856	1.78806	0.0737658	0.17722	Bacteria	Proteobacteria	Betaproteobacteria	Nitrosomonadales	Nitrosomonadaceae	NA	NA
OTU_3300	0.0687692	-0.0780934	3.06038	-0.0255175	0.979642	NA	Bacteria	Actinobacteria	Nitriliruptoria	Euzebyales	Euzebyaceae	NA	NA
OTU_3310	0.137538	1.00391	3.06038	0.328036	0.742885	NA	Bacteria	Proteobacteria	Alphaproteobacteria	Rhodospirillales	MSB-1E8	NA	NA
OTU_3326	0.209523	1.36458	3.02029	0.451806	0.651409	NA	Bacteria	Proteobacteria	Gammaproteobacteria	Xanthomonadales	unidentified_Xanthomonadales	Steroidobacter	NA
OTU_3374	0.0655049	0.643246	3.06038	0.210185	0.833523	NA	Bacteria	Proteobacteria	Deltaproteobacteria	Oligoflexales	0319-6G20	NA	NA
OTU_3412	0.0687692	0.643246	3.06038	0.210185	0.833523	NA	Bacteria	Acidobacteria	unidentified_Acidobacteria	Acidobacteriales	Acidobacteriaceae_(Subgroup_1)	NA	NA
OTU_3467	0.137538	1.00391	3.06038	0.328036	0.742885	NA	Bacteria	Nitrospirae	Nitrospira	Nitrospirales	Nitrospiraceae	unidentified_Nitrospiraceae	NA
OTU_3592	0.365317	-0.458679	2.36776	-0.193718	0.846396	0.883794	Bacteria	Firmicutes	Bacilli	Bacillales	Paenibacillaceae	Ammoniphilus	NA
OTU_3603	0.122143	0.282575	3.06038	0.0923333	0.926433	NA	Bacteria	Proteobacteria	Alphaproteobacteria	Rhizobiales	Xanthobacteraceae	Variibacter	NA
OTU_3632	0.0687692	0.643246	3.06038	0.210185	0.833523	NA	Bacteria	Tenericutes	Mollicutes	Mycoplasmatales	Mycoplasmataceae	Mycoplasma	Mycoplasma_sualvi
OTU_3676	0.123995	0.282575	3.06038	0.0923333	0.926433	NA	Bacteria	Proteobacteria	Gammaproteobacteria	Oceanospirillales	Halomonadaceae	NA	NA
OTU_3733	0.0687692	0.643246	3.06038	0.210185	0.833523	NA	Bacteria	Proteobacteria	Betaproteobacteria	Burkholderiales	Burkholderiaceae	Burkholderia-Paraburkholderia	Burkholderia_cepacia
OTU_3769	0.0687692	0.643246	3.06038	0.210185	0.833523	NA	Bacteria	Acidobacteria	Holophagae	Subgroup_10	NS72	NA	NA
OTU_3824	0.211029	1.36458	3.01329	0.452855	0.650653	NA	Bacteria	Bacteroidetes	Sphingobacteriia	Sphingobacteriales	Chitinophagaceae	Flavitalea	NA
OTU_3845	0.0655049	0.643246	3.06038	0.210185	0.833523	NA	Bacteria	Chlorobi	Chlorobia	Chlorobiales	OPB56	NA	NA
OTU_3879	0.0687692	0.643246	3.06038	0.210185	0.833523	NA	Bacteria	Proteobacteria	Deltaproteobacteria	Myxococcales	Myxococcaceae	Myxococcus	NA
OTU_4003	0.195588	0.643244	3.06038	0.210184	0.833524	NA	Bacteria	Actinobacteria	Acidimicrobiia	Acidimicrobiales	OM1_clade	NA	NA
OTU_4094	0.140754	1.00391	3.06038	0.328036	0.742885	NA	Bacteria	Nitrospirae	Nitrospira	Nitrospirales	0319-6A21	NA	NA
OTU_4106	0.0559088	-0.0780934	3.06038	-0.0255175	0.979642	NA	Bacteria	Proteobacteria	Alphaproteobacteria	Rhizobiales	Rhodobiaceae	NA	NA
OTU_4111	0.206308	1.36458	3.06038	0.445886	0.655679	NA	Bacteria	Proteobacteria	Alphaproteobacteria	Sphingomonadales	Erythrobacteraceae	Erythrobacter	NA
OTU_4238	0.0687692	0.643246	3.06038	0.210185	0.833523	NA	Bacteria	Proteobacteria	Alphaproteobacteria	Rhizobiales	unidentified_Rhizobiales	Nordella	NA
OTU_4246	0.362032	-0.465342	2.37407	-0.19601	0.844602	0.883794	Bacteria	Firmicutes	Bacilli	Bacillales	Planococcaceae	NA	NA
OTU_4252	1.22762	-3.15752	1.49889	-2.10658	0.0351544	0.0996042	Bacteria	Proteobacteria	Epsilonproteobacteria	Campylobacterales	Helicobacteraceae	Helicobacter	Helicobacter_hepaticus
OTU_4641	0.056544	-0.0780934	3.06038	-0.0255175	0.979642	NA	Bacteria	Firmicutes	Bacilli	Lactobacillales	Enterococcaceae	Enterococcus	NA
OTU_4701	2.97086	-0.477092	1.02916	-0.463576	0.642952	0.741029	Bacteria	Proteobacteria	Epsilonproteobacteria	Campylobacterales	Campylobacteraceae	Campylobacter	NA
OTU_5045	0.518297	1.58166	1.71712	0.921113	0.356992	0.467699	Bacteria	Firmicutes	Bacilli	Bacillales	Alicyclobacillaceae	Tumebacillus	NA
OTU_5507	0.134274	1.00391	3.06038	0.328036	0.742885	NA	Bacteria	Actinobacteria	unidentified_Actinobacteria	Micrococcales	Brevibacteriaceae	Brevibacterium	NA
OTU_5726	0.137538	1.00391	3.06038	0.328036	0.742885	NA	Bacteria	Gemmatimonadetes	Longimicrobia	Longimicrobiales	Longimicrobiaceae	NA	NA
OTU_5883	0.0702751	0.643246	3.06038	0.210185	0.833523	NA	Bacteria	Cyanobacteria	unidentified_Cyanobacteria	SubsectionI	FamilyI	Prochlorococcus	NA
OTU_6111	0.173219	-0.799434	3.06038	-0.26122	0.793923	NA	Bacteria	Elusimicrobia	unidentified_Elusimicrobia	Elusimicrobiales	Elusimicrobiaceae	Elusimicrobium	NA
OTU_736	5.82248	-5.84468	1.08338	-5.39484	6.85828e-08	6.66233e-07	Bacteria	Cyanobacteria	Melainabacteria	Gastranaerophilales	unidentified_Gastranaerophilales	unidentified_Gastranaerophilales	Clostridium_sp._CAG:306
OTU_6503	0.139044	1.00391	3.06038	0.328036	0.742885	NA	Bacteria	Proteobacteria	Alphaproteobacteria	Rhizobiales	JG34-KF-361	NA	NA
OTU_6571	4.25556	-0.265124	1.03323	-0.256598	0.797489	0.874666	Bacteria	Proteobacteria	Deltaproteobacteria	Desulfovibrionales	Desulfovibrionaceae	Desulfovibrio	Desulfovibrio_piger
OTU_650	37.521	-6.7715	0.990433	-6.8369	8.09238e-12	1.3757e-10	Bacteria	Firmicutes	Clostridia	Clostridiales	Clostridiales_vadinBB60_group	NA	NA
OTU_7497	0.0687692	0.643246	3.06038	0.210185	0.833523	NA	Bacteria	Firmicutes	Bacilli	Lactobacillales	Leuconostocaceae	Leuconostoc	Leuconostoc_mesenteroides
OTU_7969	0.113088	-0.438764	3.06038	-0.143369	0.885999	NA	Bacteria	Deferribacteres	unidentified_Deferribacteres	Deferribacterales	Deferribacteraceae	Mucispirillum	NA
OTU_7996	0.0687692	0.643246	3.06038	0.210185	0.833523	NA	Bacteria	Actinobacteria	Thermoleophilia	Solirubrobacterales	FFCH13075	NA	NA

## Sheet: Art 14 vs 28
NA

## Sheet: MOT 14 vs 28
taxon_id	baseMean	log2FoldChange	lfcSE	stat	pvalue	padj	Kingdom	Phylum	Class	Order	Family	Genus	Species
OTU_7321	43.3358	8.30813	1.08462	7.65994	1.86022e-14	1.17194e-12	Bacteria	Actinobacteria	unidentified_Actinobacteria	Bifidobacteriales	Bifidobacteriaceae	Bifidobacterium	NA
OTU_2411	2.07009	4.65771	1.21466	3.83459	0.000125775	0.000660318	Bacteria	Proteobacteria	Gammaproteobacteria	Pseudomonadales	Pseudomonadaceae	Pseudomonas	NA
OTU_630	213.497	4.55187	0.94881	4.79746	1.60692e-06	2.25454e-05	Bacteria	Firmicutes	Bacilli	Lactobacillales	Lactobacillaceae	Lactobacillus	NA
OTU_1045	1.90939	4.11673	1.30679	3.15026	0.00163123	0.00513836	Bacteria	Firmicutes	Bacilli	Lactobacillales	Aerococcaceae	Aerococcus	Aerococcus_vaginalis
OTU_55	1.83311	0.506648	1.07338	0.47201	0.63692	0.691826	Bacteria	Proteobacteria	Betaproteobacteria	Neisseriales	Neisseriaceae	NA	NA
OTU_5	9510.22	3.87967	0.629676	6.16138	7.21121e-10	2.27153e-08	Bacteria	Proteobacteria	Gammaproteobacteria	Enterobacteriales	Enterobacteriaceae	Escherichia-Shigella	Escherichia_coli
OTU_75	3.15236	-2.04256	1.01955	-2.0034	0.0451349	0.0888593	Bacteria	Spirochaetes	unidentified_Spirochaetes	Spirochaetales	Spirochaetaceae	Treponema_2	Treponema_bryantii
OTU_89	0.601107	-0.287077	2.14486	-0.133844	0.893526	0.907938	Bacteria	Fusobacteria	Fusobacteriia	Fusobacteriales	Fusobacteriaceae	Fusobacterium	NA
OTU_108	0.508931	-1.77405	1.85487	-0.956428	0.338856	0.435672	Bacteria	Bacteroidetes	Bacteroidia	Bacteroidales	p-2534-18B5_gut_group	NA	NA
OTU_686	2.02737	3.41339	1.07893	3.16369	0.0015578	0.00513836	Bacteria	Firmicutes	Bacilli	Bacillales	Staphylococcaceae	Staphylococcus	Staphylococcus_equorum
OTU_119	1.46044	1.22428	1.06821	1.14611	0.251749	0.352449	Bacteria	Bacteroidetes	Bacteroidia	Bacteroidales	Bacteroidales_BS11_gut_group	NA	NA
OTU_154	40.2321	2.40627	1.08973	2.20814	0.0272346	0.0591649	Bacteria	Bacteroidetes	Bacteroidia	Bacteroidales	Porphyromonadaceae	Parabacteroides	NA
OTU_2266	1.04853	3.23392	1.31532	2.45865	0.013946	0.0337922	Bacteria	Bacteroidetes	Sphingobacteriia	Sphingobacteriales	Sphingobacteriaceae	Sphingobacterium	NA
OTU_240	1.34732	-1.55512	1.39939	-1.11128	0.266446	0.364915	Bacteria	Saccharibacteria	unidentified_Saccharibacteria	unidentified_Saccharibacteria	unidentified_Saccharibacteria	Candidatus_Saccharimonas	NA
OTU_250	41.8119	1.38301	0.708792	1.95122	0.0510308	0.0974225	Bacteria	Bacteroidetes	Bacteroidia	Bacteroidales	Rikenellaceae	Rikenellaceae_RC9_gut_group	NA
OTU_278	0.427623	-1.46331	2.16087	-0.677186	0.498288	NA	Bacteria	Synergistetes	Synergistia	Synergistales	Synergistaceae	Synergistes	Synergistes_jonesii
OTU_1991	1.5502	2.53381	1.07209	2.36343	0.0181065	0.0422485	Bacteria	Proteobacteria	Gammaproteobacteria	Xanthomonadales	Xanthomonadaceae	Xanthomonadaceae_f	NA
OTU_72	299.145	2.44209	0.602977	4.05005	5.12058e-05	0.000403245	Bacteria	Firmicutes	Negativicutes	Selenomonadales	Veillonellaceae	Veillonella	Veillonella_ratti
OTU_488	33.0206	-0.555733	0.568089	-0.97825	0.327951	0.430435	Bacteria	Firmicutes	Erysipelotrichia	Erysipelotrichales	Erysipelotrichaceae	Faecalitalea	Eubacterium_sp._1-5
OTU_528	0.0484785	-0.0551449	3.06038	-0.018019	0.985624	NA	Bacteria	Bacteroidetes	Bacteroidia	Bacteroidales	Bacteroidales_RF16_group	NA	NA
OTU_114	120.687	2.23112	0.567416	3.93206	8.42206e-05	0.00053059	Bacteria	Actinobacteria	Coriobacteriia	Coriobacteriales	Coriobacteriaceae	Collinsella	NA
OTU_591	1.07718	-0.590489	1.40826	-0.419305	0.674993	0.72062	Bacteria	Proteobacteria	Gammaproteobacteria	Pasteurellales	Pasteurellaceae	NA	NA
OTU_620	0.40044	-1.31294	1.93715	-0.677771	0.497917	NA	Bacteria	Proteobacteria	Alphaproteobacteria	Rhizobiales	Bradyrhizobiaceae	Bradyrhizobium	NA
OTU_6	624.695	2.13157	0.44632	4.77587	1.78932e-06	2.25454e-05	Bacteria	Firmicutes	Bacilli	Lactobacillales	Streptococcaceae	Streptococcus	NA
OTU_636	3.97552	0.547327	0.90865	0.602352	0.54694	0.626495	Bacteria	Proteobacteria	Gammaproteobacteria	Pseudomonadales	Moraxellaceae	Acinetobacter	Acinetobacter_lwoffii
OTU_534	2.36337	2.11037	0.827319	2.55085	0.010746	0.0282082	Bacteria	Actinobacteria	unidentified_Actinobacteria	Micrococcales	Micrococcaceae	Micrococcaceae_f	NA
OTU_39	980.63	2.05263	0.450817	4.55313	5.28545e-06	4.75691e-05	Bacteria	Firmicutes	Clostridia	Clostridiales	Lachnospiraceae	Anaerostipes	Anaerostipes_hadrus
OTU_663	5.70957	-1.12969	0.647765	-1.74397	0.0811636	0.146094	Bacteria	Proteobacteria	Alphaproteobacteria	Rhodospirillales	Rhodospirillaceae	NA	NA
OTU_654	63.8383	-1.34779	0.547694	-2.46084	0.0138611	0.0337922	Bacteria	Bacteroidetes	Bacteroidia	Bacteroidales	Bacteroidaceae	Bacteroides	NA
OTU_224	510.639	-1.51311	0.543284	-2.78511	0.0053509	0.015323	Bacteria	Firmicutes	Clostridia	Clostridiales	Ruminococcaceae	Anaerofilum	NA
OTU_758	0.0588606	-0.0551449	3.06038	-0.018019	0.985624	NA	Bacteria	Chloroflexi	Anaerolineae	Anaerolineales	Anaerolineaceae	NA	NA
OTU_37	75.9488	-2.03686	0.604951	-3.36699	0.000759946	0.00299229	Bacteria	Bacteroidetes	Bacteroidia	Bacteroidales	Prevotellaceae	Prevotellaceae_NK3B31_group	rumen_bacterium_NK3B31
OTU_1146	10.8594	-2.91535	0.898331	-3.2453	0.00117327	0.00410644	Bacteria	Firmicutes	Clostridia	Clostridiales	Peptococcaceae	Peptococcaceae_f	NA
OTU_906	0.542651	2.20548	1.65376	1.33362	0.182328	0.267699	Bacteria	Proteobacteria	Alphaproteobacteria	Rhodobacterales	Rhodobacteraceae	Paracoccus	NA
OTU_939	0.328963	1.39236	2.27947	0.610827	0.541314	NA	Bacteria	Proteobacteria	Alphaproteobacteria	Rhizobiales	Hyphomicrobiaceae	Devosia	NA
OTU_389	59.3925	-3.00187	0.868687	-3.45565	0.000548973	0.00230569	Bacteria	Firmicutes	Clostridia	Clostridiales	Family_XIII	Family_XIII_AD3011_group	NA
OTU_1007	0.877056	1.11606	1.37135	0.813841	0.415736	0.496067	Bacteria	Proteobacteria	Betaproteobacteria	Burkholderiales	Comamonadaceae	Ramlibacter	NA
OTU_1044	9.95059	0.495728	0.471176	1.05211	0.29275	0.39241	Bacteria	Bacteroidetes	Bacteroidia	Bacteroidales	Bacteroidales_S24-7_group	NA	NA
OTU_736	6.60761	-3.07066	1.07375	-2.85974	0.00423982	0.0127195	Bacteria	Cyanobacteria	Melainabacteria	Gastranaerophilales	unidentified_Gastranaerophilales	unidentified_Gastranaerophilales	Clostridium_sp._CAG:306
OTU_849	4.02943	-3.09075	1.20183	-2.57172	0.0101195	0.0277187	Bacteria	Proteobacteria	Alphaproteobacteria	Rickettsiales	unidentified_Rickettsiales	Candidatus_Hepatincola	NA
OTU_1125	1.28229	0.316407	1.44516	0.218943	0.826695	0.8538	Bacteria	Actinobacteria	unidentified_Actinobacteria	Micromonosporales	Micromonosporaceae	NA	NA
OTU_1968	69.3766	-3.12788	0.681625	-4.58885	4.45685e-06	4.67969e-05	Bacteria	Firmicutes	Clostridia	Clostridiales	Christensenellaceae	Christensenellaceae_R-7_group	NA
OTU_1164	3.42985	2.14184	0.967568	2.21363	0.0268543	0.0591649	Bacteria	Proteobacteria	Betaproteobacteria	Burkholderiales	Alcaligenaceae	Sutterella	NA
OTU_1171	0.432116	1.75556	2.1645	0.811069	0.417326	0.496067	Bacteria	Actinobacteria	unidentified_Actinobacteria	Frankiales	Geodermatophilaceae	NA	NA
OTU_1274	0.249406	-0.415822	2.42	-0.171827	0.863573	NA	Bacteria	Proteobacteria	Gammaproteobacteria	Cardiobacteriales	Cardiobacteriaceae	Suttonella	Suttonella_indologenes
OTU_1344	0.0602205	0.666194	3.06038	0.217683	0.827676	NA	Bacteria	Proteobacteria	Alphaproteobacteria	Rhizobiales	Rhizobiaceae	Rhizobium	Rhizobium_giardinii
OTU_1415	0.138452	1.02686	3.06038	0.335534	0.737222	NA	Bacteria	Proteobacteria	Alphaproteobacteria	Rhizobiales	Phyllobacteriaceae	Mesorhizobium	Mesorhizobium_ciceri
OTU_1419	3.08145	-0.116474	1.03308	-0.112744	0.910233	0.910233	Bacteria	Firmicutes	Negativicutes	Selenomonadales	Acidaminococcaceae	Acidaminococcus	NA
OTU_1456	1.45618	-0.908696	1.14192	-0.795761	0.426171	0.497199	Bacteria	Firmicutes	Clostridia	Clostridiales	Family_XI	Anaerococcus	NA
OTU_1539	3.15753	-2.21052	1.05453	-2.09622	0.0360625	0.0757312	Bacteria	Firmicutes	Clostridia	Clostridiales	Eubacteriaceae	Anaerofustis	NA
OTU_1549	0.051459	-0.0551449	3.06038	-0.018019	0.985624	NA	Bacteria	Gracilibacteria	unidentified_Gracilibacteria	unidentified_Gracilibacteria	unidentified_Gracilibacteria	unidentified_Gracilibacteria	NA
OTU_1553	0.0602205	0.666194	3.06038	0.217683	0.827676	NA	Bacteria	Actinobacteria	unidentified_Actinobacteria	Corynebacteriales	Corynebacteriaceae	Corynebacterium_1	NA
OTU_1566	0.0557997	-0.0551449	3.06038	-0.018019	0.985624	NA	Bacteria	Actinobacteria	unidentified_Actinobacteria	Pseudonocardiales	Pseudonocardiaceae	Saccharopolyspora	Saccharopolyspora_rectivirgula
OTU_1602	0.0602205	0.666194	3.06038	0.217683	0.827676	NA	Bacteria	Proteobacteria	Deltaproteobacteria	Myxococcales	Archangiaceae	NA	NA
OTU_1626	1.10736	1.53298	1.15051	1.33244	0.182715	0.267699	Bacteria	Proteobacteria	Alphaproteobacteria	Sphingomonadales	Sphingomonadaceae	Sphingomonas	NA
OTU_1663	0.119026	0.305524	3.06038	0.0998319	0.920478	NA	Bacteria	Acidobacteria	Subgroup_6	unidentified_Subgroup_6	unidentified_Subgroup_6	unidentified_Subgroup_6	uncultivated_soil_bacterium_clone_C112
OTU_1702	0.0484785	-0.0551449	3.06038	-0.018019	0.985624	NA	Bacteria	Firmicutes	Clostridia	Clostridiales	Syntrophomonadaceae	Syntrophomonas	NA
OTU_1751	0.75004	3.18338	1.7072	1.86467	0.0622274	0.115304	Bacteria	Acidobacteria	Solibacteres	Solibacterales	Solibacteraceae_(Subgroup_3)	Candidatus_Solibacter	NA
OTU_1775	0.193587	1.38753	3.06038	0.453385	0.650272	NA	Bacteria	Acidobacteria	Holophagae	Subgroup_10	ABS-19	NA	NA
OTU_1776	0.505551	1.57159	1.87075	0.840083	0.400862	0.495182	Bacteria	Actinobacteria	unidentified_Actinobacteria	Micrococcales	Microbacteriaceae	NA	NA
OTU_1789	0.0484785	-0.0551449	3.06038	-0.018019	0.985624	NA	Bacteria	Actinobacteria	unidentified_Actinobacteria	Actinopolysporales	Actinopolysporaceae	unidentified_Actinopolysporaceae	Saccharopolyspora_rectivirgula
OTU_1808	1.26948	1.46606	1.04381	1.40453	0.160162	0.246102	Bacteria	Gemmatimonadetes	unidentified_Gemmatimonadetes	Gemmatimonadales	Gemmatimonadaceae	Gemmatimonas	NA
OTU_1858	0.314028	1.94328	2.5985	0.747847	0.454553	NA	Bacteria	Proteobacteria	Deltaproteobacteria	Myxococcales	Haliangiaceae	Haliangium	NA
OTU_1859	0.0525102	-0.0551449	3.06038	-0.018019	0.985624	NA	Bacteria	Actinobacteria	unidentified_Actinobacteria	Propionibacteriales	Propionibacteriaceae	Propionibacterium	NA
OTU_1919	0.475145	1.97747	1.56438	1.26407	0.206206	0.29525	Bacteria	Actinobacteria	unidentified_Actinobacteria	Corynebacteriales	Dietziaceae	Dietzia	NA
OTU_1945	0.433437	1.86583	2.16482	0.861887	0.38875	0.489824	Bacteria	Bacteroidetes	Flavobacteriia	Flavobacteriales	Flavobacteriaceae	Flavobacterium	NA
OTU_6571	2.61203	-3.4777	1.06836	-3.25516	0.00113329	0.00410644	Bacteria	Proteobacteria	Deltaproteobacteria	Desulfovibrionales	Desulfovibrionaceae	Desulfovibrio	Desulfovibrio_piger
OTU_805	4.10154	-3.76403	1.06084	-3.54817	0.000387922	0.00174565	Bacteria	Verrucomicrobia	Verrucomicrobiae	Verrucomicrobiales	Verrucomicrobiaceae	Akkermansia	NA
OTU_2027	0.218029	1.38753	3.06038	0.453385	0.650272	NA	Bacteria	Cyanobacteria	unidentified_Cyanobacteria	SubsectionIV	FamilyI	Anabaena	NA
OTU_2036	0.323056	1.98271	2.25677	0.878558	0.379641	NA	Bacteria	Acidobacteria	Blastocatellia	unidentified_Blastocatellia	Blastocatellaceae_(Subgroup_4)	RB41	NA
OTU_2070	0.585424	1.29113	2.39852	0.538302	0.590368	0.664165	Bacteria	Proteobacteria	Gammaproteobacteria	Aeromonadales	Succinivibrionaceae	Anaerobiospirillum	NA
OTU_2079	0.317967	0.666191	2.04561	0.325669	0.744675	NA	Bacteria	Bacteroidetes	Cytophagia	Cytophagales	Cytophagaceae	Pontibacter	NA
OTU_2095	0.120441	1.02686	3.06038	0.335534	0.737222	NA	Bacteria	Bacteroidetes	Bacteroidia	Bacteroidales	Bacteroidales_UCG-001	NA	NA
OTU_2102	0.141096	1.02686	3.06038	0.335534	0.737222	NA	Bacteria	Proteobacteria	Alphaproteobacteria	Caulobacterales	Hyphomonadaceae	Hirschia	NA
OTU_2150	0.109934	-0.415815	3.06038	-0.13587	0.891924	NA	Bacteria	Actinobacteria	Acidimicrobiia	Acidimicrobiales	Acidimicrobiaceae	NA	NA
OTU_2157	0.358771	1.45033	2.57007	0.564313	0.572541	NA	Bacteria	Actinobacteria	unidentified_Actinobacteria	Micrococcales	Intrasporangiaceae	Knoellia	NA
OTU_2173	0.179247	0.666192	3.03904	0.219212	0.826485	NA	Bacteria	Firmicutes	Bacilli	Lactobacillales	Carnobacteriaceae	Trichococcus	Trichococcus_collinsii
OTU_2178	0.0588606	-0.0551449	3.06038	-0.018019	0.985624	NA	Bacteria	Proteobacteria	Gammaproteobacteria	Legionellales	Coxiellaceae	Rickettsiella	NA
OTU_2181	0.381917	1.62789	1.95413	0.833051	0.404816	NA	Bacteria	Proteobacteria	Betaproteobacteria	Burkholderiales	Oxalobacteraceae	Massilia	NA
OTU_2250	0.201316	1.38753	2.93385	0.47294	0.636256	NA	Bacteria	Actinobacteria	unidentified_Actinobacteria	Propionibacteriales	Nocardioidaceae	Marmoricola	NA
OTU_2259	0.233686	-0.415819	2.83393	-0.146729	0.883346	NA	Bacteria	Actinobacteria	unidentified_Actinobacteria	Corynebacteriales	Nocardiaceae	Rhodococcus	Rhodococcus_fascians
OTU_1002	4.76268	-4.00065	1.00788	-3.96936	7.20662e-05	0.000504463	Bacteria	Firmicutes	Clostridia	Clostridiales	Defluviitaleaceae	Defluviitaleaceae_UCG-011	NA
OTU_2352	0.182147	-0.776486	3.06038	-0.253722	0.799711	NA	Bacteria	Actinobacteria	Thermoleophilia	Solirubrobacterales	Elev-16S-1332	NA	NA
OTU_2377	1.86797	-1.8375	1.08706	-1.69035	0.0909615	0.15488	Bacteria	Firmicutes	Bacilli	Bacillales	Bacillaceae	Anoxybacillus	NA
OTU_2381	0.070548	0.666194	3.06038	0.217683	0.827676	NA	Bacteria	Proteobacteria	Alphaproteobacteria	Sphingomonadales	7B-8	NA	NA
OTU_2385	0.244438	0.305521	2.79744	0.109215	0.913032	NA	Bacteria	Proteobacteria	Alphaproteobacteria	Rhizobiales	Methylobacteriaceae	Methylobacterium	Methylobacterium_adhaesivum
OTU_2401	0.226366	-0.415819	2.86021	-0.14538	0.88441	NA	Bacteria	Fibrobacteres	Fibrobacteria	Fibrobacterales	Fibrobacteraceae	Fibrobacter	NA
OTU_2410	0.440771	-0.783017	1.93876	-0.403875	0.686305	0.72062	Bacteria	Actinobacteria	unidentified_Actinobacteria	Corynebacteriales	Mycobacteriaceae	Mycobacterium	NA
OTU_1052	3.95349	-4.11315	1.05792	-3.88795	0.000101094	0.000578992	Bacteria	Tenericutes	Mollicutes	Anaeroplasmatales	Anaeroplasmataceae	Anaeroplasma	NA
OTU_2586	0.134196	0.305524	3.06038	0.0998319	0.920478	NA	Bacteria	Actinobacteria	Acidimicrobiia	Acidimicrobiales	Iamiaceae	Iamia	NA
OTU_2622	0.141096	1.02686	3.06038	0.335534	0.737222	NA	Bacteria	Proteobacteria	Alphaproteobacteria	Caulobacterales	Caulobacteraceae	NA	NA
OTU_2645	0.051459	-0.0551449	3.06038	-0.018019	0.985624	NA	Bacteria	Proteobacteria	Alphaproteobacteria	Rhizobiales	MNG7	NA	NA
OTU_2695	0.0769331	0.666194	3.06038	0.217683	0.827676	NA	Bacteria	Proteobacteria	Alphaproteobacteria	Rhizobiales	DUNssu044	NA	NA
OTU_2762	0.070548	0.666194	3.06038	0.217683	0.827676	NA	Bacteria	Actinobacteria	Thermoleophilia	Solirubrobacterales	288-2	NA	NA
OTU_2782	0.070548	0.666194	3.06038	0.217683	0.827676	NA	Bacteria	Proteobacteria	Alphaproteobacteria	Rhodospirillales	I-10	NA	NA
OTU_2784	0.141096	1.02686	3.06038	0.335534	0.737222	NA	Bacteria	Actinobacteria	Acidimicrobiia	Acidimicrobiales	unidentified_Acidimicrobiales	Aciditerrimonas	NA
OTU_2937	0.0602205	0.666194	3.06038	0.217683	0.827676	NA	Bacteria	Proteobacteria	Deltaproteobacteria	Desulfurellales	Desulfurellaceae	H16	NA
OTU_3111	0.126348	0.305524	3.06038	0.0998319	0.920478	NA	Bacteria	Firmicutes	Bacilli	Bacillales	Thermoactinomycetaceae	Planifilum	Planifilum_composti
OTU_3173	0.556499	2.74859	1.77566	1.54792	0.121641	0.196497	Bacteria	Actinobacteria	Thermoleophilia	Gaiellales	Gaiellaceae	Gaiella	NA
OTU_3195	0.0602205	0.666194	3.06038	0.217683	0.827676	NA	Bacteria	Proteobacteria	Gammaproteobacteria	Cellvibrionales	Cellvibrionaceae	Cellvibrio	NA
OTU_3196	0.207702	1.38753	2.9065	0.47739	0.633084	NA	Bacteria	Actinobacteria	unidentified_Actinobacteria	Micrococcales	Demequinaceae	NA	NA
OTU_3220	0.85937	2.45539	1.42862	1.71871	0.0856672	0.149918	Bacteria	Proteobacteria	Betaproteobacteria	Nitrosomonadales	Nitrosomonadaceae	NA	NA
OTU_3300	0.070548	-0.0551449	3.06038	-0.018019	0.985624	NA	Bacteria	Actinobacteria	Nitriliruptoria	Euzebyales	Euzebyaceae	NA	NA
OTU_3326	0.207702	1.38753	2.9065	0.47739	0.633084	NA	Bacteria	Proteobacteria	Gammaproteobacteria	Xanthomonadales	unidentified_Xanthomonadales	Steroidobacter	NA
OTU_3412	0.070548	0.666194	3.06038	0.217683	0.827676	NA	Bacteria	Acidobacteria	unidentified_Acidobacteria	Acidobacteriales	Acidobacteriaceae_(Subgroup_1)	NA	NA
OTU_3463	0.0769331	0.666194	3.06038	0.217683	0.827676	NA	Bacteria	Actinobacteria	unidentified_Actinobacteria	Frankiales	Nakamurellaceae	Nakamurella	NA
OTU_3467	0.132067	1.02686	3.06038	0.335534	0.737222	NA	Bacteria	Nitrospirae	Nitrospira	Nitrospirales	Nitrospiraceae	unidentified_Nitrospiraceae	NA
OTU_3592	0.230626	-1.13768	2.84203	-0.400306	0.688931	NA	Bacteria	Firmicutes	Bacilli	Bacillales	Paenibacillaceae	Ammoniphilus	NA
OTU_3603	0.252775	1.02686	2.41141	0.425835	0.670228	NA	Bacteria	Proteobacteria	Alphaproteobacteria	Rhizobiales	Xanthobacteraceae	Variibacter	NA
OTU_3672	0.414259	2.32524	2.44696	0.950256	0.341982	NA	Bacteria	Actinobacteria	unidentified_Actinobacteria	Micrococcales	Dermabacteraceae	Brachybacterium	NA
OTU_3676	0.0484785	-0.0551449	3.06038	-0.018019	0.985624	NA	Bacteria	Proteobacteria	Gammaproteobacteria	Oceanospirillales	Halomonadaceae	NA	NA
OTU_3733	0.0769331	0.666194	3.06038	0.217683	0.827676	NA	Bacteria	Proteobacteria	Betaproteobacteria	Burkholderiales	Burkholderiaceae	Burkholderia-Paraburkholderia	Burkholderia_cepacia
OTU_3824	0.147481	1.02686	3.06038	0.335534	0.737222	NA	Bacteria	Bacteroidetes	Sphingobacteriia	Sphingobacteriales	Chitinophagaceae	Flavitalea	NA
OTU_3959	0.070548	0.666194	3.06038	0.217683	0.827676	NA	Bacteria	Proteobacteria	Deltaproteobacteria	Myxococcales	Nannocystaceae	Nannocystis	NA
OTU_4003	0.193606	0.666192	3.06038	0.217683	0.827676	NA	Bacteria	Actinobacteria	Acidimicrobiia	Acidimicrobiales	OM1_clade	NA	NA
OTU_4094	0.070548	0.666194	3.06038	0.217683	0.827676	NA	Bacteria	Nitrospirae	Nitrospira	Nitrospirales	0319-6A21	NA	NA
OTU_4106	0.0557997	-0.0551449	3.06038	-0.018019	0.985624	NA	Bacteria	Proteobacteria	Alphaproteobacteria	Rhizobiales	Rhodobiaceae	NA	NA
OTU_4111	0.36551	2.13401	2.51909	0.847137	0.396919	NA	Bacteria	Proteobacteria	Alphaproteobacteria	Sphingomonadales	Erythrobacteraceae	Erythrobacter	NA
OTU_4246	0.299868	-0.825273	2.67154	-0.308913	0.757388	NA	Bacteria	Firmicutes	Bacilli	Bacillales	Planococcaceae	NA	NA
OTU_4252	1.30042	-2.79514	1.34706	-2.075	0.0379866	0.0771986	Bacteria	Proteobacteria	Epsilonproteobacteria	Campylobacterales	Helicobacteraceae	Helicobacter	Helicobacter_hepaticus
OTU_4380	0.0769331	0.666194	3.06038	0.217683	0.827676	NA	Bacteria	Firmicutes	Clostridia	Clostridiales	Peptostreptococcaceae	Sporacetigenium	NA
OTU_4641	0.0525102	-0.0551449	3.06038	-0.018019	0.985624	NA	Bacteria	Firmicutes	Bacilli	Lactobacillales	Enterococcaceae	Enterococcus	NA
OTU_4701	2.94686	-0.382727	0.801252	-0.477661	0.632891	0.691826	Bacteria	Proteobacteria	Epsilonproteobacteria	Campylobacterales	Campylobacteraceae	Campylobacter	NA
OTU_4991	0.637374	2.94107	1.79267	1.64061	0.100878	0.167245	Bacteria	Actinobacteria	unidentified_Actinobacteria	Actinomycetales	Actinomycetaceae	Actinomyces	NA
OTU_5045	0.244438	0.305521	2.79744	0.109215	0.913032	NA	Bacteria	Firmicutes	Bacilli	Bacillales	Alicyclobacillaceae	Tumebacillus	NA
OTU_5947	0.070548	0.666194	3.06038	0.217683	0.827676	NA	Bacteria	Cyanobacteria	ML635J-21	unidentified_ML635J-21	unidentified_ML635J-21	unidentified_ML635J-21	Azospirillum_sp._enrichment_culture_clone_yan50
OTU_6111	0.18361	-0.776486	3.01679	-0.257388	0.796879	NA	Bacteria	Elusimicrobia	unidentified_Elusimicrobia	Elusimicrobiales	Elusimicrobiaceae	Elusimicrobium	NA
OTU_6463	13.6115	1.07423	0.740358	1.45097	0.146789	0.231193	Bacteria	Firmicutes	Clostridia	Clostridiales	Clostridiaceae_1	Clostridium_sensu_stricto_1	Clostridium_sp._CL-2
OTU_6503	0.070548	0.666194	3.06038	0.217683	0.827676	NA	Bacteria	Proteobacteria	Alphaproteobacteria	Rhizobiales	JG34-KF-361	NA	NA
OTU_439	4.0331	-4.1535	1.09097	-3.80715	0.000140579	0.000681266	Bacteria	Bacteroidetes	Bacteroidia	Bacteroidales	unidentified_Bacteroidales	Phocaeicola	NA
OTU_650	38.0159	-4.29884	0.884689	-4.85916	1.17887e-06	2.25454e-05	Bacteria	Firmicutes	Clostridia	Clostridiales	Clostridiales_vadinBB60_group	Clostridiales_vadinBB60_group	NA
OTU_7969	0.10502	-0.415815	3.06038	-0.13587	0.891924	NA	Bacteria	Deferribacteres	unidentified_Deferribacteres	Deferribacterales	Deferribacteraceae	Mucispirillum	NA
